# Supplementary material for: Gene Expression in Barrett’s Esophagus Cell Lines Resemble Esophageal Squamous Cell Carcinoma Instead of Esophageal Adenocarcinoma
Source: Cancers (Basel). 2021 Nov 27;13(23):5971. doi: 10.3390/cancers13235971 (PMC8656995; doi:10.3390/cancers13235971)
Supplement: Supplementary file 1 [file cancers-13-05971-s001.zip]

Archive with 7 entries (6 files):
- supple/
- supple/Supplementary Figures.pdf
- supple/Table S1 (FPKM).xlsx
- supple/Table S2 (count).xlsx
- supple/Table S3 (FPKM).xlsx
- supple/Table S4.xlsx
- supple/Table S5.xlsx
