# Supplementary material for: Gene Expression in Barrett’s Esophagus Cell Lines Resemble Esophageal Squamous Cell Carcinoma Instead of Esophageal Adenocarcinoma
Source: Cancers (Basel). 2021 Nov 27;13(23):5971. doi: 10.3390/cancers13235971 (PMC8656995; doi:10.3390/cancers13235971)
Supplement: Supplementary file 1 [file cancers-13-05971-s001.zip › supple/Table S1 (FPKM).xlsx]

## Sheet: stab1_FPKM
Symbol	ctrl_0W	BEC20W	BEC40W	BEC60W
A1BG	0	0	0	0
A1BG-AS1	0	0	0	0.158797
A1CF	0	0	0	0
A2LD1	0.864892	0.684976	0.991191	0.50619
A2M	0	0	0	0
A2ML1	17.4242	11.47	35.288	17.6258
A4GALT	12.3946	6.52012	8.4418	3.48513
A4GNT	0	0	0	0
AA06	0	0	0	0
AAA1	0	0	0	0
AAAS	1.57698	2.39115	1.31286	1.59286
AACS	8.06251	4.40552	8.1736	7.73904
AACSP1	0.147675	0	0	0
AADAC	0	0	0	0
AADACL2	0	0	0	0
AADACL3	0	0	0	0
AADACL4	0	0	0	0
AADAT	0.728534	1.60416	1.66095	1.58965
AAGAB	16.2127	21.9854	12.7046	14.5807
AAK1	0.744209	1.02064	0.616609	0.792835
AAMP	17.6295	24.2163	24.7118	20.938
AANAT	0	0	0	0
AARS	49.2377	101.855	86.9987	42.2187
AARS2	1.58369	2.36419	2.15494	2.95192
AARSD1	7.87461	15.1812	6.1276	5.14794
AASDH	0.983231	2.47666	1.42934	1.82765
AASDHPPT	8.20736	16.8757	13.1801	16.005
AASS	0.576331	1.22055	1.09484	2.00141
AATF	16.111	17.2434	12.2495	8.90479
AATK	0	0	0.938137	0
ABAT	0.851942	0.0354278	0.315905	0.23816
ABCA1	3.06831	1.24573	1.69113	0.828791
ABCA10	0.146289	0.743555	0.129551	0.0432581
ABCA11P	2.24763	3.51964	5.58658	4.0383
ABCA12	1.27287	2.33549	1.68051	1.60193
ABCA13	0.121684	0.169437	0.102311	0.0799729
ABCA17P	0.132361	0	0	0
ABCA2	1.20482	0.654048	0.321934	0.590599
ABCA3	0	0	0	0
ABCA4	0	0	0	0
ABCA5	0.940685	0.979792	1.16929	1.26025
ABCA6	0	0.0427988	0.108976	0
ABCA7	1.90094	0.92822	0.666492	2.13807
ABCA8	0	0	0	0
ABCA9	0.17459	0	0.0131677	0
ABCB1	0	0	0	0
ABCB10	2.74225	6.11763	4.43477	6.99482
ABCB11	0.0473176	0.219239	0.0250263	0.0296282
ABCB4	0	0	0	0
ABCB5	0	0	0	0
ABCB6	3.44363	2.42723	0.857908	1.15285
ABCB7	10.0339	12.7075	13.5295	12.0782
ABCB8	2.43621	1.18525	0.582071	2.57263
ABCB9	0.249838	0.608716	0.326048	1.27586
ABCC1	1.82717	1.84265	1.84118	1.34504
ABCC10	1.21753	1.06592	2.40505	1.74562
ABCC11	0	0.044797	0	0
ABCC12	0	0	0	0
ABCC13	0	0	0	0
ABCC2	0.0438009	0.300337	0.391989	0.136018
ABCC3	3.9372	6.0299	0.268973	0
ABCC4	1.75013	4.03935	1.91179	2.98569
ABCC5	4.5937	3.41988	3.68909	3.62247
ABCC6	0	0.201066	0.55916	1.6427
ABCC6P1	0	0	0	0.0179859
ABCC6P2	0	0.208739	0.579017	1.71444
ABCC8	0	0	0	0
ABCC9	2.46765	2.44181	1.60272	2.60006
ABCD1	0.976517	0	0.524647	0
ABCD2	0	0	0.0120084	0.0168495
ABCD3	5.00114	6.24068	4.76433	4.88891
ABCD4	1.01209	0.715179	0.630483	0.815645
ABCF1	20.9739	15.5648	12.7722	10.091
ABCF2	12.6382	33.5981	20.5078	14.0335
ABCF3	29.9752	29.1483	30.8659	26.8025
ABCG1	1.80708	1.81062	2.53777	0.411267
ABCG2	0.656603	0.959753	0.40438	0.503308
ABCG4	0	0	0	0
ABCG5	0	0	0	0
ABCG8	0	0	0	0
ABHD1	0	0.452274	0	0
ABHD10	0.997034	4.1339	1.07573	1.59509
ABHD11	2.72047	3.09278	0.56818	0.616595
ABHD12	2.41731	3.0985	3.34499	3.20803
ABHD12B	0	0	0	0.0923911
ABHD13	1.33012	1.85286	2.45309	2.26746
ABHD14A	0.882946	0.518079	0.465455	0.488911
ABHD14A-ACY1	0	0	0	0
ABHD14B	6.91203	6.2449	6.00932	3.16712
ABHD15	1.01595	0.7707	1.7596	1.93596
ABHD16A	1.15441	1.60087	2.54328	3.23133
ABHD16B	2.79459	1.99302	4.43368	3.48965
ABHD2	3.67286	4.33168	3.17	2.79519
ABHD3	1.24767	1.7626	3.18992	0.828997
ABHD4	1.56568	1.46161	8.09412	3.18504
ABHD5	2.32539	3.34309	7.64223	2.3977
ABHD6	0.889412	1.65255	0.613874	1.17648
ABHD8	0.629552	0	2.17941	1.89996
ABI1	6.34683	6.03711	12.8307	12.4738
ABI2	0.500562	0.67036	0.459263	0.498071
ABI3	0	0	0	0
ABI3BP	0.721465	0.221603	0.132125	0.075108
ABL1	5.99155	3.72972	4.39759	3.0968
ABL2	7.80962	6.72398	11.2992	4.9516
ABLIM1	3.30973	7.10157	3.07856	1.69438
ABLIM2	0.840011	0	0	0
ABLIM3	25.8722	17.2736	8.88692	8.99923
ABO	0.435562	0.504807	0	0
ABP1	0	0	0	0
ABR	12.4805	10.6125	6.46253	6.89644
ABRA	0	0.0346096	0	0
ABT1	3.48796	2.81266	3.8863	2.63497
ABTB1	5.96318	2.54567	8.84229	4.62196
ABTB2	2.29849	1.57965	2.4627	2.12577
ACAA1	27.2837	49.079	25.5179	24.9196
ACAA2	11.1717	10.6174	10.2016	10.6043
ACACA	5.5514	7.3864	5.34708	5.5682
ACACB	0.421008	0.189412	0.055066	0.155943
ACAD10	2.75556	2.34982	2.52778	2.39801
ACAD11	1.5996	3.80713	2.68427	2.53199
ACAD8	0.485233	2.12768	1.68029	0.283099
ACAD9	7.25453	5.64737	5.18979	7.01841
ACADL	0	0	0.277784	0.417213
ACADM	5.71685	10.8036	8.32982	8.28419
ACADS	0	2.40032	2.64145	2.5558
ACADSB	0.479568	1.21522	0.862404	1.33282
ACADVL	51.6708	66.6139	51.5149	61.9849
ACAN	0	0	0	0
ACAP1	0.624355	0	0	0.179062
ACAP2	3.31916	5.76937	4.03057	4.186
ACAP3	6.68547	6.85871	12.2271	6.96162
ACAT1	13.2443	32.4358	26.3176	37.1473
ACAT2	13.8324	23.042	8.91565	21.4735
ACBD3	7.28424	7.8478	9.6038	8.24909
ACBD4	0	0.882909	0.998078	1.51837
ACBD5	3.27697	5.427	4.55624	6.16818
ACBD6	31.0554	43.1856	30.9407	27.6999
ACBD7	0.159571	0	0.26656	0.884472
ACCN1	0	0	0	0
ACCN2	0	1.42085	1.25734	0.791443
ACCN3	0	0	0	0.264495
ACCN4	0	0	0	0
ACCN5	0	0.0638297	0	0
ACCS	0.312674	0	0.820602	0.700767
ACCSL	0	0	0	0
ACD	2.95781	0.542664	2.17499	1.7857
ACE	0	0.0781113	0.382462	0
ACE2	0.232755	0.15937	0.171902	0.0303426
ACER1	0	0	0	0
ACER2	1.04577	0.727971	0.870589	0.543221
ACER3	0.840518	3.2353	1.99051	2.54666
ACHE	0	0	0	0
ACIN1	10.6795	9.55096	11.4815	10.548
ACLY	44.3848	48.4629	34.4247	47.0501
ACMSD	0	0	0	0
ACN9	1.2464	2.96958	1.04855	2.21089
ACO1	11.9042	14.3519	7.0516	10.5202
ACO2	9.19565	6.49711	4.73292	6.47422
ACOT1	0	0	0.495045	1.49827
ACOT11	1.82697	1.94534	1.84449	1.79171
ACOT12	0	0	0	0
ACOT13	7.18557	11.3444	5.38887	5.26186
ACOT2	1.53198	0	1.82719	1.45736
ACOT4	1.03111	0	0.346333	0.802074
ACOT6	0	0	0	0
ACOT7	16.9018	14.4982	3.3172	9.03986
ACOT8	11.198	4.81947	8.01781	10.6135
ACOT9	16.7456	20.512	18.8348	20.5419
ACOX1	5.18325	5.86094	6.12659	7.34618
ACOX2	0.962592	0.277646	0	0
ACOX3	1.78998	0.572371	1.18942	1.25022
ACOXL	0	1.29408	0	0
ACP1	37.4653	62.5571	52.452	53.2733
ACP2	0.526861	1.54741	2.46352	3.3106
ACP5	1.38266	1.35781	0.986128	0.257549
ACP6	0.26187	2.23885	2.18454	1.50496
ACPL2	0.576547	1.23766	2.47767	1.17562
ACPP	0	0	0.0325083	0
ACPT	0	0	0	0
ACR	0	0	0	0
ACRBP	0	0	0.124012	0
ACRC	0	0.168493	0.938721	0.417859
ACRV1	0.390062	0.422424	0	0
ACSBG1	0	0.294648	0.0866684	0
ACSBG2	0	0	0	0
ACSF2	14.5143	5.66488	30.1526	24.5399
ACSF3	1.4783	0.46566	2.56575	3.33444
ACSL1	9.32562	11.5094	11.9366	7.7503
ACSL3	30.4917	34.7536	37.4247	31.768
ACSL4	10.9559	15.7642	11.7649	14.2681
ACSL5	12.9228	22.349	6.99837	6.53816
ACSL6	0.075403	0	0.0757732	0.250463
ACSM1	0	0	0	0
ACSM2A	0	0	0	0
ACSM2B	0	0	0	0
ACSM3	0	0.34756	0.489962	0.282065
ACSM4	0	0	0	0
ACSM5	0	0	0	0
ACSS1	0.221726	0.130682	0	0.195748
ACSS2	6.45442	4.13014	4.18808	7.23883
ACSS3	0	0	0	0
ACTA1	0	0	0	0
ACTA2	0.598472	0.893702	1.31039	0.869777
ACTB	596.194	341.823	246.21	225.994
ACTBL2	0.114687	0	0.0572856	0.235108
ACTC1	0	0	0	0
ACTG1	352.843	264.873	794.016	562.782
ACTG2	0	0	0	0
ACTL6A	10.5597	26.057	13.6639	18.0746
ACTL6B	0	0	0	0
ACTL7A	0	0	0	0
ACTL7B	0	0	0	0
ACTL8	0	0	0	0
ACTL9	0	0	0	0
ACTN1	38.2964	33.8955	38.6028	37.9632
ACTN2	0	0	0	0
ACTN3	0	0	0	0
ACTN4	29.2037	18.1075	52.7983	51.9946
ACTR10	5.10879	7.91037	8.40979	9.14341
ACTR1A	23.7457	18.3203	22.69	23.7554
ACTR1B	11.3134	18.9258	7.71195	16.2358
ACTR2	21.7384	36.2952	20.5886	28.7456
ACTR3	34.8359	55.1314	52.3474	57.5997
ACTR3B	0.433126	1.23324	0.774521	0.473843
ACTR3BP2	0	0	0	0
ACTR3C	0.448522	0.812523	0.290567	1.28766
ACTR5	3.70085	2.18496	3.1865	2.01168
ACTR6	2.35375	5.47665	4.28883	5.10737
ACTR8	3.53099	8.43204	7.75198	8.77711
ACTRT1	0	0	0	0
ACTRT2	0	0	0	0
ACVR1	2.73306	2.93539	2.63345	1.22005
ACVR1B	1.14897	2.42304	3.68661	2.88337
ACVR1C	0	0.0392518	0.00627695	0
ACVR2A	0.74723	0.959497	0.854899	0.770013
ACVR2B	0.586836	0.3677	0.532288	0.766611
ACVRL1	0	0	0	0
ACY1	2.95243	5.00451	5.7672	7.27128
ACY3	0	0.38142	0	0
ACYP1	1.17046	1.59192	0.970225	2.17752
ACYP2	0.372578	0.993139	1.1113	1.61887
ADA	38.5169	33.5447	26.3761	14.9084
ADAD1	0	0	0	0
ADAD2	0	0	0	0
ADAL	1.89099	4.77553	2.66347	2.35795
ADAM1	0	0.244807	0.175362	0.104846
ADAM10	39.1266	32.74	40.8533	44.8619
ADAM11	0	0	0	0
ADAM12	0	0	0	0
ADAM15	23.2257	43.6663	31.4979	19.4722
ADAM17	1.58083	5.43452	3.33916	2.7521
ADAM18	0	0	0	0
ADAM19	17.768	9.60221	3.24294	3.77963
ADAM2	0	0	0	0
ADAM20	0	0.130427	0.0790579	0
ADAM21	0	0.051736	0.0926081	0
ADAM21P1	0	0	0	0
ADAM22	0	0.0880968	0.70838	2.02803
ADAM23	0	0	0	0
ADAM28	3.86843	1.69546	2.64906	0.950136
ADAM29	0	0	0	0
ADAM30	0	0	0	0.0406612
ADAM32	0	0.271592	0.766786	0.787882
ADAM33	0	0	0	0
ADAM3A	0	0	0	0
ADAM5P	0	0	0.0477918	0
ADAM6	0	0	0	0
ADAM7	0	0	0	0
ADAM8	3.9175	4.68287	0	0
ADAM9	89.2736	78.1098	119.848	91.8013
ADAMDEC1	0	0	0	0
ADAMTS1	0	0.105173	0.0318374	0
ADAMTS10	0	0	0	0
ADAMTS12	1.06111	1.22146	0.211065	0.793978
ADAMTS13	0.453038	0	0.119884	0
ADAMTS14	0	0.0980737	0	0
ADAMTS15	8.62205	1.61717	8.87005	2.46721
ADAMTS16	0.304446	0.182139	0	0
ADAMTS17	0	0	0	0
ADAMTS18	0	0	0	0
ADAMTS19	0	0	0	0
ADAMTS2	0	0	0	0
ADAMTS20	0	0.0182741	0.0502992	0
ADAMTS3	0.0271309	0.0305541	0	0
ADAMTS4	0	0	0	0
ADAMTS5	0	0	0	0
ADAMTS6	2.35878	1.69739	1.49587	3.12259
ADAMTS7	6.35745	2.26565	1.73852	2.0454
ADAMTS8	0	0	0	0
ADAMTS9	0.88887	0.964025	0.0344336	0.0628153
ADAMTSL1	0	0	0	0
ADAMTSL2	0	0	0	0
ADAMTSL3	0	0	0	0
ADAMTSL4	2.33004	0.213093	4.55858	4.2252
ADAMTSL5	2.41427	0.772741	1.48317	1.39222
ADAP1	0	1.53287	3.16558	0.572488
ADAP2	0	0	0	0.263531
ADAR	14.3917	15.6696	12.9948	12.9223
ADARB1	0.540648	0.839123	0.306424	0.515363
ADARB2	0	0	0	0
ADAT1	0.848611	1.78972	0.808057	1.42779
ADAT2	0.536568	0.899711	0.473834	0.496142
ADAT3	1.62711	1.06218	0	0.934562
ADC	0.646087	0.398136	0.345584	0.367761
ADCK1	0	0.836835	0.946849	0.144444
ADCK2	0.306029	3.0569	3.46919	2.06735
ADCK3	1.87708	1.04716	1.55821	1.92418
ADCK4	0.504684	1.5373	3.4253	4.00385
ADCK5	1.31376	0.818206	0.712432	0.37014
ADCY1	0	0	0	0
ADCY10	0	0	0	0
ADCY2	0	0	0	0
ADCY3	7.24784	10.3489	7.62537	6.88277
ADCY4	0.287466	0	0	0.084415
ADCY5	0	0	0	0
ADCY6	2.42418	1.61464	2.91218	3.17045
ADCY7	1.30087	2.27527	1.75219	1.49383
ADCY8	0	0	0	0
ADCY9	1.70715	1.38778	2.75442	2.07331
ADCYAP1	0	0	0	0
ADCYAP1R1	0	0	0	0
ADD1	11.6231	10.7943	15.1551	15.8176
ADD2	0	0	0	0
ADD3	11.423	13.2353	17.3728	17.3406
ADH1A	0	0	0	0.124959
ADH1B	0	0	0	0
ADH1C	0	0	0	0
ADH4	0	0	0	0
ADH5	18.5565	21.475	19.7306	17.7663
ADH6	0	0.223151	0	0.455733
ADH7	0	0	0	0
ADHFE1	0	0	0	0
ADI1	5.17895	8.05003	9.08685	11.5681
ADIG	0	0	0	0
ADIPOQ	0	0	0	0
ADIPOR1	8.4193	9.74436	14.2766	13.1185
ADIPOR2	10.9451	10.6868	11.983	9.8662
ADK	12.2648	18.1284	16.9738	18.4979
ADM	28.4812	11.7033	125.99	54.6791
ADM2	0	0.688991	0.514178	0.112948
ADNP	6.93478	7.17075	6.27442	7.45263
ADNP2	1.48255	1.69501	0.987569	0.992465
ADO	1.8321	1.89389	1.32097	1.83645
ADORA1	0	0	0	0
ADORA2A	0	0	0	0
ADORA2B	3.43855	6.52326	2.99387	2.21866
ADORA3	0	0	0	0
ADPGK	4.26774	5.42136	4.63717	5.78784
ADPRH	0	0.0697926	0.171917	0.0809111
ADPRHL1	0.858748	0	0.751395	0.813034
ADPRHL2	6.4667	5.7723	8.67416	3.2438
ADRA1A	0	0	0	0
ADRA1B	1.30723	1.51564	0.869045	0.570467
ADRA1D	0	0	0	0
ADRA2A	0	0	0	0
ADRA2B	0	0	0	0
ADRA2C	0	0	0	0
ADRB1	0.0870302	0	0.0550065	0
ADRB2	5.8064	3.52513	10.319	4.39459
ADRB3	0	0	0	0
ADRBK1	5.51093	8.4897	17.0996	9.37854
ADRBK2	1.02244	0.694622	0.950683	0.46747
ADRM1	86.1532	143.46	134.995	102.559
ADSL	48.4033	92.2887	53.1431	43.7076
ADSS	20.3294	30.4261	20.6493	18.5403
ADSSL1	1.69407	0.200215	1.6153	0
AEBP1	0	0	0	0
AEBP2	0.699519	1.07005	0.961841	0.916732
AEN	5.60222	11.2278	4.13819	7.8476
AES	183.638	132.985	200.958	140.202
AFAP1	5.35218	2.15603	3.75389	2.40937
AFAP1-AS1	0.923682	0.795297	0.536098	0.934319
AFAP1L1	1.21535	1.34609	1.0434	1.24811
AFAP1L2	14.1301	7.3874	17.8301	17.9922
AFF1	2.18331	1.73235	3.85627	3.30264
AFF2	0	0	0	0
AFF3	0	0	0	0
AFF4	6.01093	5.18098	6.08318	6.34068
AFG3L1P	2.9665	3.84368	4.07009	2.59785
AFG3L2	23.8905	31.5376	20.7464	19.5765
AFM	0	0	0	0
AFMID	2.74824	1.54908	1.42468	2.58138
AFP	0	0	0	0
AFTPH	4.27986	5.21681	6.25054	5.92426
AGA	7.36589	6.50125	5.13784	4.75318
AGAP1	1.00099	2.97385	2.67256	1.35787
AGAP11	0	0.0294059	0.2541	0.0313793
AGAP2	0	0.160942	0.621797	1.03797
AGAP3	20.3104	13.995	23.8132	17.5199
AGAP4	0.130881	0.27994	0.278218	0.549053
AGAP5	0.3371	0.30879	0.415071	0.526227
AGAP6	0.980975	0.89412	1.30114	1.67423
AGAP7	0.260654	0.206197	0.315522	0.359908
AGAP8	0.131345	0.218845	0.196828	0.484287
AGAP9	0.713992	0.474297	0.549746	0.518807
AGBL1	0.270836	0	0	0
AGBL2	0	0	0.0902998	0
AGBL3	0	0	0.0254567	0.0316958
AGBL4	0	0	0	0
AGBL5	30.3484	25.0416	33.5502	22.8993
AGER	1.06726	1.83945	1.43171	0.646905
AGFG1	2.63492	2.92241	3.2964	2.72861
AGFG2	0.202674	0.948143	1.38957	1.24465
AGGF1	7.15496	7.50983	6.36868	7.87892
AGK	3.60042	5.13257	3.09937	3.62406
AGL	1.64791	1.94239	1.63851	2.33482
AGMAT	0.391466	0.976271	1.11846	1.82549
AGPAT1	5.52377	3.96933	3.86482	2.83538
AGPAT2	0.784498	2.20433	2.90968	2.97415
AGPAT3	6.27876	6.18866	4.96045	5.48013
AGPAT4	1.0583	0.778121	0.839661	0.727357
AGPAT5	3.29224	9.36472	4.61116	6.21455
AGPAT6	7.12007	9.95592	6.86417	8.19939
AGPAT9	9.30631	27.4191	4.5602	2.62606
AGPHD1	0	0.68719	1.02733	1.66961
AGPS	4.94121	6.18018	4.09277	4.6307
AGR2	4.19604	72.6144	7.3475	2.11476
AGR3	0	0	0	0
AGRN	33.9033	12.796	22.053	23.6078
AGRP	0	0	0	0.684448
AGT	0	0	0	0
AGTPBP1	3.74011	5.60243	8.94638	8.54413
AGTR1	0	0	0	0
AGTR2	0	0	0	0
AGTRAP	11.8852	13.828	11.7083	9.43417
AGXT	0	0	0	0
AGXT2	0	0	0	0
AGXT2L1	0	0	0	0
AGXT2L2	4.5615	3.3212	4.76486	3.09946
AHCTF1	7.70404	12.959	7.88579	9.2392
AHCY	92.9966	154.84	168.836	126.42
AHCYL1	14.5143	17.9492	14.1706	14.343
AHCYL2	2.02187	3.05756	3.92826	2.6359
AHDC1	0.141426	0.439755	0.672251	0.437247
AHI1	1.61763	2.57182	2.55074	2.80867
AHNAK	72.4866	68.2751	91.2177	116.15
AHNAK2	33.7447	12.5969	18.4422	12.8656
AHR	1.76918	2.1985	1.35929	0.969814
AHRR	0.295416	0	1.07409	0.526366
AHSA1	17.4306	52.011	41.3189	24.0981
AHSA2	7.01546	5.79313	10.3405	6.69205
AHSG	0	0	0	0
AHSP	0	0	0	0
AICDA	0	0	0.0313052	0
AIDA	13.774	19.3866	14.7969	20.1366
AIF1	0	0	0	0
AIF1L	0.180973	0.256592	0.28506	0.0553725
AIFM1	15.5197	21.5348	10.6696	10.0506
AIFM2	0.561636	1.2909	1.52384	1.58262
AIFM3	0	0.497894	1.26916	0.442606
AIG1	11.8007	9.43895	16.5371	7.49119
AIM1	10.0989	11.7221	8.68312	7.1167
AIM1L	1.92851	0.398733	3.52169	0.817686
AIM2	1.36767	2.34659	1.17227	0.290019
AIMP1	9.33081	22.1516	11.9297	11.0326
AIMP2	35.7386	110.338	22.8917	18.9652
AIP	14.4074	13.2576	48.7401	36.5936
AIPL1	0	0	0	0
AIRE	0	0	0	0
AJAP1	0	0	0	0
AK1	5.45406	3.83428	3.74994	6.62963
AK2	18.8843	30.8685	21.5286	17.0714
AK3	4.74201	5.10844	4.51606	4.5096
AK4	3.68537	4.47238	3.68438	4.49323
AK5	0.0697516	0.55491	0	0.0904988
AK7	0	0.0918722	0.123553	0.211506
AK8	0	0	0	0.16303
AKAP1	2.71102	4.94422	3.90718	3.55132
AKAP10	4.01129	4.55877	4.90183	4.60947
AKAP11	4.53761	6.20683	4.47714	5.84781
AKAP12	71.0431	33.6463	116.084	116.528
AKAP13	4.18384	3.19673	4.8857	4.26084
AKAP14	0	0	0	0
AKAP17A	3.35586	2.6874	1.48474	0.569716
AKAP2	10.7207	7.74643	6.44852	6.3995
AKAP3	0	0.225627	0.0497969	0.0586
AKAP4	0	0	0	0
AKAP5	0	0.0648259	0.100548	0.236123
AKAP6	0.158704	0.167797	0.147272	0.083142
AKAP7	0.669207	0.885108	0.555779	1.09458
AKAP8	3.95464	3.65728	3.19538	2.1513
AKAP8L	6.33312	4.95212	7.12359	4.56661
AKAP9	16.3165	13.4702	16.0637	20.7916
AKD1	0.666238	0.877481	1.54087	1.01225
AKIRIN1	21.4031	29.351	29.5829	24.21
AKIRIN2	4.31102	3.62082	5.40493	2.92924
AKNA	0	0.113376	0.0729598	0
AKNAD1	0	0.0372772	0	0.0870128
AKR1A1	18.2483	25.1702	18.4166	20.5584
AKR1B1	78.1539	149.353	49.8022	36.7666
AKR1B10	2.2677	3.8286	2.34011	0
AKR1B15	0	0.368257	0.86434	0
AKR1C1	9.85765	61.9856	30.8551	1.69148
AKR1C2	22.8216	98.6058	48.2436	2.45731
AKR1C3	13.5711	45.7136	25.3342	3.90136
AKR1C4	0.372402	1.85962	0.925047	0
AKR1CL1	0	0	0	0
AKR1D1	0	0	0	0
AKR1E2	1.71151	0.975521	1.071	1.13045
AKR7A2	3.43166	9.59618	11.2179	11.0492
AKR7A2P1	0.796639	0	0	0
AKR7A3	0	0.338793	0	0.942883
AKR7L	0	0.0553898	0.142168	0
AKT1	31.7594	43.7789	33.328	34.5719
AKT1S1	8.09482	10.476	30.6107	13.3127
AKT2	2.00227	3.20406	4.31409	6.2299
AKT3	5.18839	4.55375	11.9095	21.807
AKTIP	2.60914	2.62744	5.304	5.01545
ALAD	1.39375	0.41517	1.26386	0.583319
ALAS1	14.2679	24.6546	21.2913	16.5879
ALAS2	0	0	0	0
ALB	0	0	0	0
ALCAM	50.821	55.7381	74.9539	54.0717
ALDH16A1	3.38995	2.42558	4.42025	7.92982
ALDH18A1	7.93043	11.8016	6.70911	11.1938
ALDH1A1	0	0.45789	0.0949527	0.119674
ALDH1A2	0.205193	0	0	0
ALDH1A3	46.9419	44.6492	50.1563	43.4281
ALDH1B1	3.70382	7.02338	5.53892	4.73121
ALDH1L1	0.184391	0.225902	0.3842	0.212791
ALDH1L2	0.298233	0.549446	0.286465	0.982762
ALDH2	3.70392	5.20165	2.34531	3.1945
ALDH3A1	6.20959	6.31852	0.454353	0
ALDH3A2	6.32396	10.2859	6.14899	3.3824
ALDH3B1	4.93788	4.41805	8.13089	2.09988
ALDH3B2	0	0	0	0
ALDH4A1	0.461776	2.43288	2.9712	2.54792
ALDH5A1	0.0887614	0.455504	0.91646	2.33628
ALDH6A1	1.38967	0.877208	1.48629	1.13132
ALDH7A1	29.4124	28.67	33.125	35.485
ALDH8A1	0	0.068651	0	0.0800573
ALDH9A1	6.85561	9.52557	8.00709	9.50179
ALDOA	307.106	295.651	309.316	290.452
ALDOB	0	0	0	0
ALDOC	4.05253	3.27692	2.34309	7.93371
ALG1	3.00228	3.38288	3.8988	2.13112
ALG10	0.572638	0.464169	0.218434	0.642969
ALG10B	0.286047	0.547943	0.401872	0.522484
ALG11	2.13972	4.21728	4.46373	4.06871
ALG12	3.94808	6.9041	4.85159	5.85254
ALG13	2.3914	2.2312	2.00312	2.41509
ALG14	2.21791	5.32666	3.37902	6.2273
ALG1L	1.1632	3.57338	3.10842	2.33607
ALG1L2	0	0	0	0
ALG2	2.17133	5.19432	5.71111	3.32567
ALG3	0.684341	1.91835	1.71745	0.913718
ALG5	17.3602	49.9459	38.578	33.2035
ALG6	0.797776	2.03793	0.747126	1.11083
ALG8	4.5809	11.9279	6.30428	7.00273
ALG9	0.579977	0.875677	1.34394	1.64201
ALK	0	0.389694	0.24862	0
ALKBH1	2.80131	1.84701	3.06083	1.48437
ALKBH2	16.0465	15.1913	17.6306	9.34574
ALKBH3	6.78242	12.5085	11.6512	9.67292
ALKBH4	0	0.432788	0.900696	0.839412
ALKBH5	11.1251	12.1408	14.2797	13.0652
ALKBH6	0	1.29712	1.70395	4.63147
ALKBH7	0	1.49462	3.09194	3.93676
ALKBH8	3.09714	4.67301	4.32733	4.23921
ALLC	0	0	0	0
ALMS1	2.53754	2.39196	1.30768	2.11165
ALMS1P	0	0.120037	0.156172	0.122332
ALOX12	0	0	0	0
ALOX12B	0	0	0	0
ALOX12P2	0	0.187364	0	0
ALOX15	0	0	0.0866016	0
ALOX15B	2.70275	0.40424	0.338095	0.777153
ALOX5	0.202494	0.340196	0	0
ALOX5AP	3.30111	6.83317	1.81857	2.40165
ALOXE3	0	0.094153	0	0
ALPI	0	0	0	0
ALPK1	1.39086	1.37901	1.71064	1.55574
ALPK2	0.0354163	0.238706	0.255642	0.364958
ALPK3	0.0424942	0.0484715	0.0655439	0
ALPL	0	0	0	0
ALPP	0.304893	0	3.33766	0.0876675
ALPPL2	0	0	0.512882	0.108886
ALS2	1.98364	3.69369	3.27068	4.26733
ALS2CL	9.4244	4.48503	8.79505	8.16748
ALS2CR11	0.0655294	0	0	0
ALS2CR12	0.240161	0.131033	0.58115	0.594032
ALS2CR4	3.00017	3.62313	4.14563	6.50906
ALS2CR8	0.526636	0.432484	0.422349	0.555584
ALX1	1.05031	0.970684	0.439095	1.21624
ALX3	0	0	0	0
ALX4	0	0	0.218023	0
AMAC1	0	0	0	0
AMAC1L2	0	0	0	0
AMAC1L3	1.25641	0	0	0
AMACR	1.61924	6.17052	4.80937	2.96406
AMBN	0	0	0	0
AMBP	0	0	0	0
AMBRA1	0.678294	0.731674	1.39606	0.794377
AMD1	9.3465	17.3256	9.21368	7.75773
AMDHD1	0	0.164352	0	0.748266
AMDHD2	1.52849	1.43378	1.23337	0.858622
AMELX	0	0	0	0
AMELY	0	0	0	0
AMFR	9.90202	12.2441	22.6773	16.8811
AMH	0	0	0	0
AMHR2	0	0	0	0
AMICA1	0	0	0	0
AMIGO1	0	0	0.311221	0.228743
AMIGO2	67.0363	61.817	35.5176	67.0057
AMIGO3	0	0.427551	0.951889	0.979226
AMMECR1	1.34829	1.4607	1.09986	1.21836
AMMECR1L	2.51923	2.64648	3.30858	2.56419
AMN	0	1.04959	0	0
AMN1	1.54197	2.60481	0.765167	0.542467
AMOT	0	0	0	0
AMOTL1	13.9556	9.23469	21.6286	17.0746
AMOTL2	9.87034	5.39902	16.4302	11.9531
AMPD1	0	0	0	0
AMPD2	2.15626	1.79153	1.4829	1.80591
AMPD3	1.33633	0.749566	1.79994	0.701314
AMPH	0	0	0	0
AMT	0.892896	0.518332	0.469579	0.937068
AMTN	4.90901	0.509452	1.79489	0
AMY1A	0	0	0	0
AMY1B	0	0	0	0
AMY1C	0	0	0	0
AMY2A	0	0	0	0
AMY2B	0.46999	0.045424	0.34479	0.0538111
AMZ1	0	0	0	0.0761724
AMZ2	23.2017	34.647	28.0855	22.0162
AMZ2P1	0.154304	0.256237	0.102208	0.133058
ANAPC1	5.21168	11.463	5.53827	6.33381
ANAPC11	64.6092	52.2162	51.5356	56.7275
ANAPC13	24.9802	38.2168	20.9748	23.1014
ANAPC16	2.15089	2.75872	3.29206	2.71924
ANAPC2	0.666779	0.625236	1.77969	2.06212
ANAPC4	1.41788	3.83072	3.13354	3.36389
ANAPC5	31.6054	46.3695	34.6027	38.9931
ANAPC7	6.68012	12.1156	6.92279	9.43446
ANG	0.557389	0.763948	2.99712	3.43415
ANGEL1	0.626663	0.644192	0.709893	0.855471
ANGEL2	1.75798	1.66058	0.979439	2.1302
ANGPT1	0.291096	0.143495	2.6667	0.285197
ANGPT2	0.295111	0.108213	0.0124675	0.0345909
ANGPT4	0	0.242093	0	0
ANGPTL1	0	0.0404678	0.0188298	0
ANGPTL2	0	0	0	0
ANGPTL3	0.10891	0.0866002	0	0.0380185
ANGPTL4	52.8006	54.2652	8.42793	82.8631
ANGPTL5	0.0952072	0	0	0
ANGPTL6	0	0	0	0
ANGPTL7	0	0	0	0
ANK1	0	0.0449283	0	0
ANK2	0.0544514	0.0156826	0	0.0174135
ANK3	2.2464	2.52846	3.81923	3.21386
ANKAR	0.259454	0.321231	0.788413	0.280355
ANKDD1A	0	0.279368	0.261281	0.589151
ANKFN1	0	0	0	0
ANKFY1	3.42246	3.17399	0.812282	2.53413
ANKH	0.75149	0.454468	0.522484	0.661624
ANKHD1	7.32296	5.96004	9.3505	9.65223
ANKHD1-EIF4EBP3	4.02568	2.69381	2.64586	1.14839
ANKIB1	9.03659	9.68826	11.6116	10.8065
ANKK1	0.846216	0.531209	1.82358	0.652797
ANKLE1	0	0	0	0.247811
ANKLE2	36.3632	24.5525	46.5807	41.8372
ANKMY1	0	0.321282	0.851222	0.156018
ANKMY2	11.8258	13.9854	11.9112	11.2452
ANKRA2	1.66197	2.27652	3.24949	3.0903
ANKRD1	2.14534	1.6896	3.48806	8.86214
ANKRD10	7.39647	5.15767	5.62193	3.48894
ANKRD11	9.70651	8.86087	6.09803	8.5917
ANKRD12	6.55711	4.35492	6.58871	7.42101
ANKRD13A	14.5982	13.5682	18.647	19.5473
ANKRD13B	1.12655	3.86152	2.9288	0.803777
ANKRD13C	1.37237	2.04607	2.32946	2.12095
ANKRD13D	1.90562	7.07771	8.91118	7.10287
ANKRD16	1.18186	4.51692	7.87192	7.0792
ANKRD17	8.28268	7.02516	7.06694	7.48148
ANKRD18A	4.14986	4.3268	2.72717	4.46608
ANKRD19	0	0.145805	0.197248	0.307875
ANKRD2	1.34334	0	1.36571	1.86352
ANKRD20A2	0.104896	0.0447485	0.100342	0.0891727
ANKRD20A3	8.22e-06	7.21e-06	7.03e-06	7.87e-06
ANKRD20A4	0.0515398	0.0679952	0.0184693	0.0471113
ANKRD20A8P	0.0411243	0.073799	0.00809015	0.0120612
ANKRD22	0	0.121383	0	0
ANKRD23	0	0.159551	0.141974	0.154967
ANKRD24	0	0	0	0
ANKRD26	3.52646	4.30986	2.55051	4.1407
ANKRD26P1	0	0	0	0
ANKRD27	11.9551	17.1117	29.1386	34.0532
ANKRD28	3.44777	5.35908	3.15163	3.57506
ANKRD29	0.0916265	0.0517574	0.23497	0
ANKRD30A	0.0381877	0	0	0
ANKRD30B	0	0	0	0
ANKRD30BL	0	0	0	0
ANKRD30BP2	1.32722	1.07336	0.616408	0.46172
ANKRD31	0	0.138412	0.0372739	0
ANKRD32	2.59257	4.27739	1.3765	2.45041
ANKRD33	0	0	0	0
ANKRD33B	0.0336866	0.0581857	0.138635	0.0427631
ANKRD34A	0.404774	0.166938	0.304625	0
ANKRD34B	0	0	0	0
ANKRD34C	0	0	0	0
ANKRD35	0	0.243239	0	0
ANKRD36	3.27417	2.31579	2.85551	5.0655
ANKRD36B	2.04348	2.22744	2.28883	3.61881
ANKRD36BP1	1.60753	2.56422	2.84529	3.00536
ANKRD36BP2	0	0	0	0
ANKRD37	21.4781	14.3067	40.1328	47.1544
ANKRD39	3.91326	3.3571	2.58479	0.539791
ANKRD40	6.33304	7.70006	6.10395	7.36342
ANKRD42	0.701393	0.612861	0.530517	0.383527
ANKRD43	0	0	0.0910109	0.0597315
ANKRD44	0.32766	0.201188	0.132267	0.315652
ANKRD45	0	0	0	0
ANKRD46	1.56111	1.22992	1.22953	1.06328
ANKRD49	2.92167	2.92028	5.68174	4.88679
ANKRD5	2.73501	8.06335	4.02347	3.41103
ANKRD50	4.57966	8.29966	4.81063	5.90057
ANKRD52	3.06123	2.68673	1.25393	1.52638
ANKRD53	0	0	0	0.191005
ANKRD54	3.29915	3.68754	2.698	2.77615
ANKRD55	0	0	0	0
ANKRD56	0.419438	0	0.738463	0.120384
ANKRD57	5.78155	6.06595	9.57185	6.86276
ANKRD58	0	0	0	0
ANKRD6	0.0335413	0.0384089	0.035158	0.612213
ANKRD7	0	0	0	0
ANKRD9	4.48673	3.1721	7.04989	6.45408
ANKS1A	3.33252	2.03257	2.43717	1.7247
ANKS1B	0	0	0	0
ANKS3	0.733421	1.39454	2.52963	2.55811
ANKS4B	0	0	0.176916	0
ANKS6	3.67303	3.86326	2.62617	2.68218
ANKZF1	27.5364	16.888	23.0615	19.7513
ANLN	27.32	34.7699	10.2797	32.4409
ANO1	8.1593	7.69638	4.01791	1.31882
ANO10	8.19685	7.96864	10.9842	8.77627
ANO2	0	0	0	0
ANO3	0	0	0.0235466	0.0152153
ANO4	0.05011	0.029405	0	0
ANO5	0	0	0	0.0122454
ANO6	8.53452	9.092	10.6486	12.1215
ANO7	0	0	0	0.104495
ANO8	0.292436	0	1.11573	1.5136
ANO9	1.52447	1.11928	2.28627	2.32374
ANP32A	16.1259	20.3543	13.6502	12.555
ANP32B	58.5525	45.6769	42.5022	29.3334
ANP32C	0	0	0.234237	0
ANP32D	0	0	0	0
ANP32E	12.1707	15.135	7.64568	13.5575
ANPEP	0	0	0	0
ANTXR1	6.34101	3.49637	4.60569	3.429
ANTXR2	18.055	12.8281	3.31856	2.466
ANTXRL	0	0	0	0
ANUBL1	0.340077	0.515775	0.251416	0.305262
ANXA1	289.313	642.207	440.295	402.926
ANXA10	13.9273	12.252	0.548211	0.21554
ANXA11	24.5947	36.1629	54.7387	31.9769
ANXA13	0	0.170511	0	0
ANXA2	1664.65	1626.91	1715.2	1649.58
ANXA2P1	6.13059	3.60655	5.49764	3.48249
ANXA2P2	358.124	390.264	399.037	364.306
ANXA2P3	0	0	0	0.141111
ANXA3	121.47	211.037	253.593	245.261
ANXA4	8.044	6.33888	10.3684	9.74745
ANXA5	122.511	135.993	108.025	95.9276
ANXA6	55.8511	73.6619	9.19712	8.15881
ANXA7	36.3217	59.3459	35.9614	42.9947
ANXA8	56.8882	9.93912	97.2083	80.327
ANXA8L1	479.356	273.672	661.309	680.316
ANXA8L2	279.334	150.975	398.011	407.441
ANXA9	0	0.172401	0.619479	0.837555
AOAH	0	0	0	0
AOC2	0	0.104826	0	0
AOC3	0	0	0.0646892	0
AOX1	9.53029	9.40124	3.61986	1.12374
AOX2P	0	0	0	0
AP1AR	3.93658	6.06057	4.31038	3.84502
AP1B1	19.2016	24.1417	16.6687	20.0493
AP1G1	6.82939	8.07852	8.00182	9.74938
AP1G2	6.64368	9.65966	14.8614	12.0987
AP1M1	4.9754	3.9771	3.88234	3.26966
AP1M2	8.32227	8.56387	7.18878	15.4843
AP1S1	27.7632	41.9574	24.03	25.4985
AP1S2	0.880941	1.0484	0.99808	0.660661
AP1S3	1.09959	3.5424	2.14628	1.37428
AP2A1	37.1413	23.0853	55.6201	63.525
AP2A2	6.39691	7.63908	8.64822	10.3804
AP2B1	75.0432	78.5104	78.4301	81.2009
AP2M1	70.0556	55.2205	51.4057	59.366
AP2S1	34.9212	42.9798	54.1225	44.3526
AP3B1	22.9094	18.7419	21.4893	22.8878
AP3B2	0	0	0	0
AP3D1	26.7279	26.2161	29.2953	27.5185
AP3M1	3.92382	5.57525	4.94766	5.10895
AP3M2	1.4562	2.30906	1.40222	1.59444
AP3S1	19.9087	21.8436	23.9506	23.524
AP3S2	3.8697	3.91736	2.30972	1.4455
AP4B1	5.4311	7.39271	6.61272	4.38255
AP4E1	1.88533	1.79739	1.5144	2.07137
AP4M1	5.97309	3.06391	6.47836	4.8866
AP4S1	3.71169	5.8189	3.55869	2.95068
APAF1	2.44243	2.54512	2.16447	3.62582
APBA1	0	0	0	0.0342589
APBA2	0	0	0	0
APBA3	0	1.17473	0.322869	1.0516
APBB1	0.276473	0.329457	4.32817	6.90337
APBB1IP	0	0	0	0
APBB2	5.44657	4.53775	3.73364	4.38975
APBB3	1.42636	0.439238	0.957553	0.608652
APC	2.63086	3.24163	3.19177	3.60946
APC2	0.179891	0	0.101835	0.106661
APCDD1	0	0	0	0
APCDD1L	0.443654	0.256242	0	0.129024
APCS	0.394066	0	0	0.441663
APEH	11.8899	14.5841	11.3758	15.8541
APEX1	47.2085	68.2904	63.8254	43.2003
APEX2	2.31689	2.79744	1.44857	1.3885
APH1A	14.5006	17.0058	23.5963	22.472
APH1B	0.993906	0.917489	1.27736	1.19759
API5	8.6822	15.5046	13.3301	13.9005
APIP	1.25096	6.36196	3.2433	4.37493
APITD1	36.4217	64.7077	21.1143	44.4206
APITD1-CORT	0	0.499252	0.484272	0.536022
APLF	1.51004	1.59872	1.06371	1.42863
APLN	0	0	0	0.174121
APLNR	0	0	0	0
APLP1	0.418167	0.257145	2.20823	2.41249
APLP2	262.521	170.439	123.238	117.117
APOA1	0	0	0	0
APOA1BP	28.8345	37.291	28.6073	36.3878
APOA2	0	0	0	0
APOA4	0	0	0	0
APOA5	0	0	0	0
APOB	0	0	0.0129583	0
APOB48R	0	0	0	0
APOBEC1	0	0	0	0
APOBEC2	0	0	0	0
APOBEC3A	0	0.0711535	0.159365	0
APOBEC3B	1.00135	1.71891	0.564174	0.693643
APOBEC3C	7.06083	11.9117	6.38811	8.19718
APOBEC3D	0	0	0.581554	0.0410449
APOBEC3F	3.32767	2.56431	1.76235	0.3929
APOBEC3G	2.14791	2.28304	1.34586	1.18762
APOBEC3H	0	0	0	0
APOBEC4	0.0560513	0.0298493	0	0
APOC1	0	0.851789	1.55723	1.79475
APOC1P1	0	0	0	0
APOC2	0	0	0	0
APOC3	0	0	0	0
APOC4	0	0	0	0
APOD	0	0.162541	0	0
APOE	2.93432	1.03259	29.5522	36.4447
APOF	0	0	0	0.0957491
APOH	0	0	0	0
APOL1	12.7247	6.00025	19.6884	6.4839
APOL2	16.7052	10.4347	21.502	9.22921
APOL3	7.04538	4.87747	3.29717	1.3739
APOL4	0.0868366	0.203722	0.137745	0.0556499
APOL5	0	0	0	0
APOL6	4.50545	5.17557	4.21844	2.06518
APOLD1	0.228256	0.169821	0.11739	0.287671
APOM	1.33533	0	0	0
APOO	1.28412	4.25654	0.444547	1.6032
APOOL	0.102348	0.460902	0.293331	0.454168
APP	327.624	124.942	277.888	215.357
APPBP2	2.51888	2.26709	2.42886	3.10409
APPL1	8.28662	10.8495	11.1767	12.3389
APPL2	8.08829	8.49995	7.39081	7.06291
APRT	19.1835	24.0541	15.821	31.8563
APTX	13.0513	17.5306	12.3204	14.2348
AQP1	0	0.0802221	0	0
AQP10	0	0	0	0
AQP11	0	0	0.209118	0.137815
AQP12A	0	0	0	0
AQP12B	0	0	0	0
AQP2	0	0	0	0
AQP3	2.63119	4.80799	4.63449	0
AQP4	0	0	0	0
AQP5	0	0	0	0
AQP6	0	0	0	0
AQP7	0	0	0	0
AQP7P1	0	0	0	0
AQP7P3	0	0	0.542834	0
AQP8	0	0	0	0
AQP9	0	0	0.0657356	0
AQPEP	0	0	0	0.043774
AQR	6.41065	11.5263	8.98089	9.62124
AR	0	0	0	0
ARAF	1.20669	2.17401	2.02334	1.06159
ARAP1	11.7414	8.34843	20.46	21.4888
ARAP2	4.57096	4.81196	6.63756	5.02167
ARAP3	3.21243	0.366442	0.84186	0.417766
ARC	0	0	0	0
ARCN1	42.8679	51.1105	52.9025	68.4094
AREG	373.602	713.976	305.99	432.758
ARF1	209.435	240.291	233.642	210.607
ARF3	14.3155	15.3971	13.7057	14.2374
ARF4	52.9553	85.1132	84.5081	82.1955
ARF5	125.79	94.5696	172.602	141.125
ARF6	11.3717	16.826	11.5322	9.69638
ARFGAP1	19.4787	18.646	20.7465	23.4172
ARFGAP2	15.8691	22.5024	13.6645	15.341
ARFGAP3	16.7582	16.7963	13.7387	10.9775
ARFGEF1	14.0967	14.3967	14.9408	16.1225
ARFGEF2	5.42506	7.39748	6.60332	7.45357
ARFIP1	7.71726	9.96753	6.20747	7.67668
ARFIP2	9.76069	13.8704	10.7762	11.1823
ARFRP1	22.6022	17.976	18.0078	12.2778
ARG1	0	0	0	0
ARG2	1.92771	7.48155	5.9867	2.19628
ARGFX	0	0	0	0
ARGFXP2	0	0	0	0
ARGLU1	46.3427	36.1895	48.6291	42.2755
ARHGAP1	2.66632	0.274686	1.53823	1.10304
ARHGAP10	15.6408	12.1611	12.3668	15.9848
ARHGAP11A	3.61446	3.56405	0.81493	3.06215
ARHGAP11B	0.392369	1.1384	1.053	1.16615
ARHGAP12	20.7293	17.9542	17.5495	15.0138
ARHGAP15	0	0	0.0589836	0
ARHGAP17	3.49474	2.5467	2.11853	1.62571
ARHGAP18	3.21961	11.0714	0.954267	1.1513
ARHGAP19	1.04052	1.93861	0.843851	1.41933
ARHGAP20	0	0	0	0
ARHGAP21	26.9327	13.405	19.7878	16.6132
ARHGAP22	0.300414	0.946411	0.981768	0.891244
ARHGAP23	4.21759	4.54902	4.25584	2.50618
ARHGAP24	0.722896	0.754432	3.53318	2.42921
ARHGAP25	0	1.59298	0.0697361	0
ARHGAP26	0.465049	0.71637	0.538907	0.127851
ARHGAP27	1.73221	2.43594	1.60243	2.13521
ARHGAP28	0	0	0.0236371	0.0315242
ARHGAP29	15.7547	22.802	26.3286	31.7142
ARHGAP30	0.351718	0.215927	0.18701	0.330709
ARHGAP31	1.16291	0.795648	0.171903	0.646448
ARHGAP32	1.8148	1.68189	0.531091	0.427976
ARHGAP33	0	0	0	0
ARHGAP36	0	0	0	0
ARHGAP39	0.814418	0.869555	0.787515	1.19493
ARHGAP4	0	0	0	0
ARHGAP40	1.75158	0.234179	0.639534	0.583915
ARHGAP42	1.58859	1.05531	3.43345	3.68942
ARHGAP44	0	0.0546799	0	0
ARHGAP5	8.46817	10.5639	12.4237	9.65267
ARHGAP6	0	0	0	0
ARHGAP8	5.52137	4.54991	5.04197	2.58267
ARHGAP9	0	0	0	0
ARHGDIA	27.3522	15.2058	16.8666	14.4378
ARHGDIB	35.242	55.153	11.5885	15.29
ARHGDIG	0	0	0	0
ARHGEF1	24.447	16.0474	19.2788	28.7877
ARHGEF10	1.77868	1.38987	1.84994	3.78649
ARHGEF10L	1.38432	2.57084	2.58203	1.03803
ARHGEF11	0.920066	0.833143	0.739965	1.13499
ARHGEF12	13.3028	12.11	17.884	22.1115
ARHGEF15	0	0	0	0
ARHGEF16	0	1.15388	0	0.211672
ARHGEF17	2.60062	0.810808	3.84165	3.64194
ARHGEF18	23.4407	11.996	27.4226	16.2368
ARHGEF19	0.605464	1.84325	0.979445	0.173764
ARHGEF2	5.3991	11.2063	5.84719	2.61085
ARHGEF25	0	0	0.369118	0.699023
ARHGEF26	0	0.0834463	0.196352	0.200457
ARHGEF3	8.56015	6.0015	9.51361	6.13827
ARHGEF33	0	0	0	0.0935119
ARHGEF35	8.70906	3.76578	9.4775	6.64466
ARHGEF37	0.216096	1.36215	1.19813	0.858156
ARHGEF38	0	0	0	0
ARHGEF4	0.525489	0.623506	0.0930671	0
ARHGEF40	9.67206	3.54301	4.71603	3.14794
ARHGEF5	11.4381	7.74992	13.3023	9.00379
ARHGEF6	0.423697	0.116215	0.649242	1.37221
ARHGEF7	3.412	2.78053	3.06902	3.39781
ARHGEF9	0	0	0	0
ARID1A	1.77852	1.38036	1.11605	1.80428
ARID1B	1.34589	0.941559	1.03685	1.05706
ARID2	2.48538	2.35649	2.35259	2.81202
ARID3A	5.25588	1.43007	3.95726	3.35824
ARID3B	1.34924	0.925181	1.49776	1.07778
ARID3C	0	0	0	0
ARID4A	7.74862	5.03758	10.6034	8.77518
ARID4B	10.694	8.77313	12.0576	9.8822
ARID5A	0	0.267954	0.46239	2.23494
ARID5B	0.948899	0.803006	0.736564	0.309387
ARIH1	5.32427	5.83911	7.54175	6.72623
ARIH2	9.73248	13.4883	10.6476	9.865
ARL1	6.24292	10.1006	8.98583	10.2112
ARL10	0.496599	1.06846	2.39061	0.891718
ARL11	0	0	0	0.0383334
ARL13A	0	0	0	0
ARL13B	3.60071	6.2301	3.64983	7.30786
ARL14	0.934929	1.36721	1.91063	1.60629
ARL15	0.378378	0.701906	0.715301	0.72513
ARL16	6.15258	10.5279	7.558	5.03053
ARL17A	0.898049	0.777318	0.348832	2.17152
ARL2	18.1624	10.0964	16.5197	13.246
ARL2-SNX15	0	0	0	0.160683
ARL2BP	10.738	14.2622	10.6632	11.6511
ARL3	7.87365	6.59325	7.70926	7.10669
ARL4A	1.34776	4.52219	4.7017	2.92669
ARL4C	6.76598	4.28652	0.248054	0.162401
ARL4D	15.7485	10.6887	14.1188	6.90503
ARL5A	1.73136	2.86387	2.44571	2.20551
ARL5B	1.7262	2.84969	2.59868	2.49275
ARL5C	0	0	0	0
ARL6	0.624388	2.10158	2.69299	2.64426
ARL6IP1	28.2158	41.0174	32.7843	44.4995
ARL6IP4	91.3134	62.6781	110.542	75.183
ARL6IP5	18.1933	18.0914	23.0838	22.4513
ARL6IP6	1.91793	4.44007	2.84405	4.77795
ARL8A	4.28528	5.54653	7.47445	5.88725
ARL8B	13.2672	12.1518	15.1805	11.662
ARL9	0	0	0	0
ARMC1	6.06925	11.8836	6.5334	8.90011
ARMC10	1.29047	2.54984	3.08241	1.87531
ARMC2	0.509016	0.337099	0.640963	0.340039
ARMC3	0	0	0	0
ARMC4	0	0	0	0
ARMC5	4.31997	2.60862	3.32133	3.37534
ARMC6	6.75263	10.0113	5.62208	8.41609
ARMC7	0.350555	1.094	0.366336	0.602651
ARMC8	3.27063	7.72185	6.23459	6.28584
ARMC9	2.1933	1.46496	3.52832	3.21633
ARMCX1	0	0.0602353	0	0
ARMCX2	0.970489	1.69836	0.222025	0.0679957
ARMCX3	8.23073	4.85579	11.5363	7.9156
ARMCX4	0.0770863	0.151702	0.179613	0.146723
ARMCX5	2.19911	3.62593	1.52586	2.22225
ARMCX6	10.8805	12.9694	24.7615	13.0893
ARMS2	0	0	0	0
ARNT	6.27531	4.21121	6.50135	4.94172
ARNT2	0.168207	0.192502	0.0293169	0.0326269
ARNTL	7.97849	8.86953	11.5982	7.31012
ARNTL2	37.6543	58.1674	47.0289	42.5347
ARPC1A	14.9862	16.5741	20.2386	20.0392
ARPC1B	41.1831	52.2136	60.731	70.4852
ARPC3	29.0794	26.6387	28.1756	31.5318
ARPC4	19.6614	15.8643	23.7558	21.2078
ARPC4-TTLL3	0.470284	0	0.0247827	0.479823
ARPC5	38.9404	42.1908	46.7621	51.5159
ARPC5L	46.7716	69.0869	51.0213	46.756
ARPM1	0.391123	0.69546	2.00944	1.29944
ARPP19	16.297	22.4939	18.8281	23.4687
ARPP21	0	0	0	0
ARR3	0	0	0	0
ARRB1	0	0.522739	0.210622	0.662507
ARRB2	0.585682	1.45128	2.50393	1.34376
ARRDC1	26.1974	20.456	17.6662	12.933
ARRDC2	25.0151	9.43092	22.7778	9.23584
ARRDC3	5.06186	3.36803	7.4807	2.47811
ARRDC4	3.95876	0.844643	0.874438	1.37546
ARRDC5	0	0	0	0
ARSA	1.78985	0.708934	0.96423	1.41263
ARSB	3.15955	2.79947	1.06424	1.90356
ARSD	1.21894	0.729226	0.233318	0
ARSE	0	0	0	0
ARSF	0	0	0	0
ARSG	0	0	0.0798859	0
ARSH	0	0	0	0
ARSI	0	0	0.52724	0.573517
ARSJ	0.761418	2.21914	0.711576	0.849442
ARSK	1.78971	1.82859	2.36978	2.30631
ART1	0	0	0	0
ART3	0	0	0	0
ART4	0	0	0	0
ART5	0	0	0	0
ARTN	0.840743	2.36638	2.90421	2.2124
ARV1	2.31428	5.88774	3.68128	4.11912
ARVCF	0.658009	0.219903	1.10663	0.757306
ARX	0	0	0	0
AS3MT	0.0956443	0	0	0
ASAH1	6.04419	11.2788	13.636	11.3694
ASAH2	0	0.478835	0.486884	0.139589
ASAH2B	0	2.60227	2.99972	0.422436
ASAM	7.88546	12.2677	4.79466	2.27654
ASAP1	3.34529	3.29432	2.20068	1.93413
ASAP1-IT	0	0.509337	0	0
ASAP2	35.7492	23.6312	32.3783	31.1407
ASAP3	2.2655	0.793028	2.10576	2.71964
ASB1	2.60006	4.67918	4.18493	3.16415
ASB10	0	0	0	0
ASB11	0	0	0	0
ASB12	0	0	0	0
ASB13	3.76391	4.67558	4.44757	3.52812
ASB14	1.20745	0.694803	0.659582	1.33272
ASB15	0	0	0	0
ASB16	0	0	0	0
ASB17	0	0	0	0
ASB18	0	0	0	0
ASB2	0	0	0	0
ASB3	0.473411	2.28134	3.41824	1.55346
ASB4	0	0.0233007	0	0
ASB5	0	0	0	0
ASB6	0.826085	1.38522	1.7355	1.08506
ASB7	2.58323	2.14893	4.01582	3.19497
ASB8	1.13922	1.57569	1.51054	2.07835
ASB9	0.572464	0.136193	0	0
ASB9P1	0	0.0440839	0	0
ASCC1	7.78857	7.59405	8.21153	5.16089
ASCC2	6.21843	5.44929	5.80556	4.84944
ASCC3	24.6989	35.79	21.7222	30.4285
ASCL1	0	0	0	0
ASCL2	0	0	0	0
ASCL3	0	0	0	0
ASCL4	0	0	0	0
ASF1A	4.21343	6.45339	3.51563	3.18628
ASF1B	1.22679	1.78943	1.78447	1.90439
ASGR1	0	0	0	0
ASGR2	0	0	0	0
ASH1L	5.04658	4.17735	3.90982	4.48753
ASH2L	7.86178	5.98874	5.22507	7.59245
ASIP	0	0	0	0
ASL	8.35899	17.2104	14.1968	11.971
ASMT	0	0	0	0
ASMTL	0.896162	1.94884	2.15703	3.04293
ASMTL-AS	0	0	0	0
ASMTL-AS1	0	0	0.2394	0.557189
ASNA1	8.69279	14.9897	16.6476	11.7264
ASNS	0.456331	10.0482	6.24655	0.343195
ASNSD1	6.43264	12.0984	8.88228	11.9658
ASPA	0	0	0	0
ASPDH	0	0	0	0
ASPG	0.642499	0	0	0
ASPH	71.9892	127.278	61.4645	78.0702
ASPHD1	0	0	0	0.39804
ASPHD2	0.512295	1.29537	0.937	1.09017
ASPM	4.24278	5.23685	2.49307	7.79487
ASPN	0	0	0.0521204	0.0359308
ASPRV1	0	0	0	0
ASPSCR1	0.554927	1.3927	3.0414	1.28661
ASRGL1	0	0	0	0
ASS1	13.6636	14.0949	28.3928	16.8153
ASTE1	0.446629	1.31971	0.827793	0.953721
ASTL	0	0	0	0
ASTN1	0	0	0	0
ASTN2	0.292659	0.409292	0.174606	0.214296
ASXL1	16.5088	10.7604	18.689	18.4819
ASXL2	3.31552	2.65983	2.53535	2.8666
ASXL3	0	0	0	0
ASZ1	0	0	0	0
ATAD1	25.1655	52.4533	39.8547	42.606
ATAD2	19.3551	29.823	9.08957	29.9183
ATAD2B	2.69897	2.69955	2.60976	2.86962
ATAD3A	16.5294	20.1469	9.26477	9.93713
ATAD3B	5.2543	10.9168	4.3211	11.8556
ATAD3C	0	0.145529	0.274278	0.167842
ATAD5	2.34173	4.57966	0.864835	3.46334
ATAT1	0.657496	0.434457	0.309727	0.502234
ATCAY	0	0	0.0968512	0
ATE1	1.94206	3.59496	2.85942	2.40341
ATF1	1.56653	2.54795	2.16554	2.04136
ATF2	9.81359	11.7182	9.11305	11.1515
ATF3	16.9105	17.3065	77.5746	31.3911
ATF4	207.338	209.686	334.137	127.081
ATF5	3.57224	0.996925	5.51255	2.98236
ATF6	11.1252	17.3208	17.4813	11.851
ATF6B	1.25609	1.20082	1.76875	2.05808
ATF7	1.47143	1.06865	1.30367	1.01576
ATF7IP	6.35468	6.00862	6.30343	8.53284
ATF7IP2	1.12585	1.93084	3.47121	2.0448
ATG10	0.355463	1.24587	0.934023	0.469071
ATG12	2.64724	2.67207	3.56218	2.78592
ATG13	3.11679	4.99104	6.44398	4.41667
ATG14	2.84687	2.88943	7.0795	3.77241
ATG16L1	10.4434	20.2306	17.2218	12.0293
ATG16L2	0	0.791103	0.453421	1.6991
ATG2A	2.89902	0.845482	2.32958	1.35683
ATG2B	1.02891	1.40063	0.878599	1.32147
ATG3	62.4458	95.7067	57.4067	68.3476
ATG4A	1.79122	4.27918	4.77262	6.04615
ATG4B	5.79314	6.22182	9.38952	10.7659
ATG4C	3.29708	5.27154	2.25433	3.09812
ATG4D	0.470434	2.88913	2.75325	3.70815
ATG5	16.2567	19.2981	21.4882	18.5686
ATG7	1.95469	2.56119	2.39563	2.19562
ATG9A	3.88287	3.3143	6.12896	6.06996
ATG9B	0	0	0	0
ATHL1	2.36035	0.713562	1.40294	0.98816
ATIC	14.1312	19.3553	9.23451	9.40728
ATL1	1.27399	1.03452	3.53491	4.85876
ATL2	4.23689	7.35415	4.36652	5.70497
ATL3	31.6704	44.3199	68.7075	56.6557
ATM	5.04082	5.4772	5.42346	7.81695
ATMIN	11.8206	9.78426	15.0844	10.5591
ATN1	1.09706	0.902832	1.29005	0.715381
ATOH1	0	0	0	0
ATOH7	0	0	0	0
ATOH8	0.0782304	0.0459238	0.125522	0
ATOX1	29.0691	32.8737	31.218	16.3224
ATP10A	0	0	0	0
ATP10B	0	0	0	0
ATP10D	3.2037	4.00261	2.36593	2.61785
ATP11A	0.54756	0.717757	0.384867	0.876894
ATP11B	4.06084	6.05106	5.95242	7.19547
ATP11C	2.86602	4.6071	2.8682	3.47093
ATP12A	0	0	0	0.0593652
ATP13A1	1.76307	1.94302	1.93023	1.27018
ATP13A2	7.03753	5.71877	7.32268	6.33346
ATP13A3	14.4873	20.7566	16.9478	15.5756
ATP13A4	0	0	0	0
ATP13A5	0	0	0	0
ATP1A1	115.835	126.969	126.766	76.173
ATP1A1OS	0.40476	1.07094	2.28307	2.0331
ATP1A2	0	0	0	0
ATP1A3	0	0	0.0973275	0
ATP1A4	0	0	0	0
ATP1B1	32.2202	28.8855	31.9091	14.9153
ATP1B2	0	0	0	0
ATP1B3	6.67741	10.707	6.78993	8.5389
ATP1B4	0	0	0	0
ATP2A1	0	0.31709	0	0
ATP2A2	28.9967	37.4938	45.5194	33.5478
ATP2A3	0.211975	0.128392	0	0.122774
ATP2B1	9.88911	18.718	3.8855	7.0606
ATP2B2	0	0	0	0
ATP2B3	0	0	0	0
ATP2B4	8.38469	4.92103	10.4677	7.0491
ATP2C1	27.3528	36.1888	40.059	40.2607
ATP2C2	3.16298	5.25634	1.16501	1.0067
ATP4A	0	0	0	0
ATP4B	0	0	0	0
ATP5A1	91.2921	129.264	87.7798	88.1665
ATP5B	125.008	307.806	180.854	177.251
ATP5C1	51.9382	117.72	76.2407	93.5489
ATP5D	23.7997	20.3527	14.3225	14.072
ATP5E	159.02	114.057	198.746	164.241
ATP5EP2	0	0	0	0
ATP5F1	78.1943	142.626	94.0499	105.593
ATP5G1	2.42891	13.9963	1.90047	4.08046
ATP5G2	13.7479	7.0884	16.6011	10.4729
ATP5G3	7.10111	9.63807	7.2957	8.80474
ATP5H	606.116	883.374	654.693	693.757
ATP5I	353.509	576.466	457.54	464.801
ATP5J	44.0484	71.6858	38.3589	64.8295
ATP5J2	25.4351	33.5835	51.2302	39.1224
ATP5J2-PTCD1	0	2.21281	0	0.831274
ATP5L	33.0469	35.1101	59.8486	54.4234
ATP5L2	0	0	0	0
ATP5O	60.1127	65.3347	53.8215	54.312
ATP5S	3.41662	3.87544	3.85554	4.04792
ATP5SL	7.99806	18.6221	23.0183	24.8118
ATP6AP1	3.15324	4.53681	6.24018	3.59244
ATP6AP1L	0	0	0.283142	0
ATP6AP2	16.8962	16.4838	17.7443	20.832
ATP6V0A1	1.88779	0.982493	1.82734	2.03802
ATP6V0A2	0.369254	1.76464	1.05047	0.898646
ATP6V0A4	0.280255	0.263844	0.145611	0.447466
ATP6V0B	1.18906	18.1785	14.2196	12.428
ATP6V0C	11.4456	3.96125	3.9052	7.09711
ATP6V0D1	15.3084	16.8713	22.2126	18.2502
ATP6V0D2	0	0	0	0
ATP6V0E1	42.2985	62.0727	75.0373	54.3661
ATP6V0E2	0	0.37011	0.16291	0
ATP6V1A	5.41942	11.2001	8.34486	11.1357
ATP6V1B1	0	0	0	0
ATP6V1B2	4.47505	5.83215	2.84679	3.62126
ATP6V1C1	7.59377	9.5405	11.0513	8.67727
ATP6V1C2	0	0.203899	0.146092	0.137142
ATP6V1D	17.9747	18.3335	21.2685	20.5674
ATP6V1E1	84.5787	100.822	119.472	78.3944
ATP6V1E2	0.798328	0.822234	0.650381	0.101017
ATP6V1F	8.05343	18.4778	24.4496	26.301
ATP6V1G1	5.60571	7.76781	8.70336	7.08016
ATP6V1G2	0	0	0	0.340757
ATP6V1G3	0	0	0	0
ATP6V1H	29.5759	34.4031	29.8718	26.9942
ATP7A	1.33309	1.08152	1.29181	1.73551
ATP7B	0.922017	0.413743	0.570513	0.821326
ATP8A1	0	0.062949	0.0167105	0.0218923
ATP8A2	0.225452	0.16241	0	0
ATP8B1	3.24387	4.84277	6.51058	4.64218
ATP8B2	0	0.274102	0	0
ATP8B3	0	0.264151	0.0589922	0.130922
ATP8B4	0	0	0.0276716	0
ATP8B5P	0	0	0.0292153	0.109077
ATP9A	4.01084	2.79607	3.80243	3.07171
ATP9B	1.00449	2.45857	3.47123	1.63252
ATPAF1	5.16198	9.27982	7.18718	6.76476
ATPAF2	5.2473	4.00349	7.56973	4.95493
ATPBD4	0.273545	0.819062	0.623343	0.38158
ATPIF1	476.177	517.546	526.43	441.14
ATR	4.47461	7.79586	4.08493	5.23648
ATRIP	1.31329	1.42819	2.07273	1.01691
ATRN	12.7019	9.3365	17.9055	13.962
ATRNL1	0	0	0	0
ATRX	9.96625	7.6616	8.51527	9.84674
ATXN1	0.775405	0.312232	1.22358	0.986048
ATXN10	21.9392	24.0153	26.9979	23.7317
ATXN1L	1.04857	1.01016	1.55988	1.24801
ATXN2	1.70901	1.67195	2.03227	1.83576
ATXN2L	2.65565	3.09478	2.03279	2.08576
ATXN3	2.82892	2.03147	3.6636	3.02195
ATXN3L	0	0	0	0
ATXN7	1.20126	1.08456	1.21681	1.39044
ATXN7L1	0.504296	0.549389	0.227979	0.647376
ATXN7L2	0	0.6571	0	0.41027
ATXN7L3	13.1198	11.7812	15.4406	10.1607
ATXN7L3B	4.85146	6.22129	7.55397	9.85727
ATXN8OS	0	0	0	0
AUH	1.39862	1.23842	2.84527	1.04103
AUP1	24.7706	21.907	32.3284	25.1654
AURKA	24.9541	34.386	13.3562	32.987
AURKAIP1	108.514	109.562	105.308	110.907
AURKAPS1	0	0.447218	0.224298	0.372
AURKB	2.8581	4.66231	2.29495	3.70752
AURKC	0	0.280317	0.494257	0.562784
AUTS2	0.473735	0.172482	0.0744357	0.0434957
AVEN	11.5774	13.3236	7.95609	8.03722
AVIL	0	0.0598475	0.054023	0
AVL9	3.90319	3.8831	2.49301	4.42545
AVP	0	0	0	0
AVPI1	7.84691	11.2046	25.2231	12.5482
AVPR1A	0	0	0	0
AVPR1B	0	0	0	0
AVPR2	0	0	0	0
AWAT1	0	0	0	0
AWAT2	0	0	0	0
AXIN1	7.45158	6.69977	8.00133	6.66682
AXIN2	0.402046	0	0.0432094	0.100837
AXL	20.0892	13.7651	23.8388	28.0358
AZGP1	0	7.0725	1.0461	0
AZGP1P1	0	0	0	0
AZI1	0.796565	0.786454	1.27856	2.08814
AZI2	52.3194	77.7459	95.3507	59.2399
AZIN1	15.6939	21.1098	21.9487	22.5467
AZU1	0	0	0	0
B2M	168.335	254.09	174.506	155.172
B3GALNT1	0.948305	3.89033	2.10533	3.34459
B3GALNT2	4.72479	9.8455	7.77229	5.99914
B3GALT1	0	0	0	0
B3GALT2	0.164106	0.189353	0.0698553	0
B3GALT4	0	0	2.7608	1.10823
B3GALT5	0	0.144069	0	0
B3GALT6	2.78643	4.76734	3.72493	3.67102
B3GALTL	0.521812	0.684442	0.636239	1.03092
B3GAT1	0	0	0	0
B3GAT2	0.088568	0	0	0
B3GAT3	1.86868	1.8937	7.56157	2.50397
B3GNT1	0.544442	1.28037	1.60761	1.3594
B3GNT2	3.98209	7.14463	4.21223	5.03651
B3GNT3	0.855184	2.34286	0.176203	0.590788
B3GNT4	0.500718	0.29655	0.803815	0
B3GNT5	7.41128	8.71623	14.424	10.5379
B3GNT6	0	0	0	0
B3GNT7	1.21447	0	0.299596	0.221734
B3GNT8	0.657752	0	1.39479	0
B3GNT9	4.96093	1.69678	4.31577	2.23133
B3GNTL1	1.06491	2.56981	0.882545	2.83161
B4GALNT1	0	0	0	0.382568
B4GALNT2	0	0	0	0
B4GALNT3	0	0.215407	0	0
B4GALNT4	0	0.723433	0.413261	0.650824
B4GALT1	12.2324	8.81019	9.34871	9.66602
B4GALT2	4.89427	4.74299	5.05447	2.98484
B4GALT3	4.97674	3.25626	2.53854	1.62342
B4GALT4	7.33225	10.5614	9.43433	7.30795
B4GALT5	10.0596	12.1294	15.3605	14.1754
B4GALT6	0.222252	0.554585	0.145621	0.338348
B4GALT7	4.53781	5.19729	6.00867	4.85172
B9D1	0	4.56405	1.13457	2.83517
B9D2	3.04903	0	1.0732	2.87258
BAALC	0	0	0	0
BAAT	0	0	0.109963	0
BACE1	1.57346	0.69641	1.71004	1.70983
BACE2	6.802	7.46301	7.97416	4.64905
BACH1	23.672	20.9149	18.7685	12.5621
BACH2	0.609345	0.0893057	1.09629	0.363769
BAD	3.53855	13.1498	28.1051	18.8405
BAG1	10.013	6.23627	19.8708	7.26187
BAG2	2.85559	8.15349	4.73475	3.21362
BAG3	6.84616	7.75382	28.1441	4.55915
BAG4	4.91242	4.97987	5.54097	4.52725
BAG5	6.46454	9.15675	7.73831	7.97473
BAG6	12.8478	9.61913	13.2323	9.4348
BAGE	0	0	0	0
BAGE2	0	0	0	0
BAGE4	0.0432244	0.040386	0.0432875	0.0364722
BAGE5	0.150354	0.417566	0.249339	0.512916
BAHCC1	0.429563	0	0.182564	0.0678045
BAHD1	1.39766	0.747947	0.900135	1.06892
BAI1	0	0	0	0
BAI2	0.319469	0.387575	0	0.183579
BAI3	0	0	0	0
BAIAP2	7.64216	5.24333	8.3531	6.30448
BAIAP2L1	16.1069	18.5892	22.4472	16.8335
BAIAP2L2	0	0	0	0
BAIAP3	0	0	0.129439	0
BAK1	6.89271	7.9111	7.42962	5.63168
BAMBI	0	0.228953	0.314226	0
BANF1	9.66828	11.063	7.41549	11.7093
BANF2	0	0	0	0
BANK1	0.346097	0.939451	0.40562	0.195124
BANP	3.63867	3.13503	7.74792	4.17477
BAP1	9.22789	10.8433	9.55468	8.09354
BARD1	4.88181	8.73458	4.50107	8.43289
BARHL1	0	0	0	0
BARHL2	0	0	0	0
BARX1	0	0	0	0
BARX2	0	0	0	0
BASE	0	0	0	0
BASP1	10.8568	6.20245	10.3814	8.93548
BASP1P1	0	0	0	0
BAT1	35.3715	51.7022	24.7553	39.3708
BATF	16.9763	15.1445	22.6457	7.07474
BATF2	0.275406	0.157578	0.589733	0.485784
BATF3	0	0.468272	0	0
BAX	76.3717	85.3202	100.975	131.802
BAZ1A	21.4228	19.5829	20.2656	12.8801
BAZ1B	26.4559	26.4176	17.6882	19.6347
BAZ2A	8.01076	4.95998	7.48079	6.38844
BAZ2B	6.50691	2.93183	5.41122	7.65508
BBC3	8.08955	7.62757	7.52952	7.79037
BBIP1	1.55703	2.91567	2.10261	2.34137
BBOX1	0.587034	0.132472	0.0618517	0.369466
BBS1	0.46255	0.412792	2.06266	2.33896
BBS10	1.09532	1.12218	1.7468	1.54875
BBS12	0.332394	0.344947	0.952049	0.444104
BBS2	15.8341	10.5176	11.1453	15.7318
BBS4	5.65399	3.72853	3.90495	4.95696
BBS5	1.71024	1.57045	1.86509	2.76582
BBS7	7.41535	7.70824	9.95958	11.7185
BBS9	1.45167	1.27584	2.37019	2.42898
BBX	11.2036	8.38906	8.09137	9.08033
BCAM	0	0	0.277976	0.585589
BCAN	0	0.15188	0	0
BCAP29	10.4508	17.0998	11.4011	15.1983
BCAP31	88.1512	51.0694	77.3021	46.1986
BCAR1	4.17156	4.57732	7.31316	3.93342
BCAR3	11.1928	11.882	12.9931	11.6125
BCAR4	0	0	0	0
BCAS1	0	0	0.303702	0
BCAS2	46.6896	88.8286	72.7644	53.4259
BCAS3	1.39807	1.08663	1.05356	1.1379
BCAS4	0.834112	0.487116	2.52658	3.48901
BCAT1	0	0.020744	0	0
BCAT2	4.85387	5.45345	10.8413	6.92011
BCCIP	37.5192	93.8031	40.5733	39.5499
BCDIN3D	0.222543	0.730087	0.682063	0.470689
BCHE	0	0.353543	2.32023	2.7629
BCKDHA	2.38901	1.94169	6.59908	8.24411
BCKDHB	3.06213	5.98333	4.28745	5.64962
BCKDK	1.46172	1.9775	1.49797	1.88886
BCL10	2.72698	4.2829	6.71394	4.38775
BCL11A	0.0897366	0.0270521	0.0384579	0.0533333
BCL11B	0.348921	0.391002	0.338028	0.257918
BCL2	0.845706	0.244747	0	0.0181599
BCL2A1	0	0.835993	0.311088	0
BCL2L1	60.3646	48.4746	39.2725	22.2018
BCL2L10	0	1.72999	2.10975	0.586553
BCL2L11	0.202169	0.28834	0.782331	0.854915
BCL2L12	2.49326	5.6487	8.13545	12.6679
BCL2L13	14.3488	18.9465	21.9035	13.3679
BCL2L14	0	0	0	0
BCL2L15	0	0	0.0144661	0
BCL2L2	6.08676	5.9301	5.7849	4.72903
BCL2L2-PABPN1	36.3574	34.3471	46.3873	35.2894
BCL3	0	0.379972	0.717825	1.1239
BCL6	0.166161	0	0.332961	0
BCL6B	0	0	0	0
BCL7A	0.52992	1.20804	1.78507	0.789596
BCL7B	9.26757	21.5262	18.8392	13.3553
BCL7C	17.8322	13.5576	19.6412	23.8933
BCL8	0	0	5.06564	9.76625
BCL9	0.31684	0.207663	0.311537	0.0656342
BCL9L	2.56402	1.31315	2.06819	2.22807
BCLAF1	8.45071	8.68821	7.35318	8.50561
BCMO1	0	0	0	0
BCO2	0	0.176008	0.323474	0.195428
BCOR	1.15223	1.08034	1.16862	1.62484
BCORL1	0.118968	0.0345243	0.38531	0.330124
BCORP1	0	0	0	0
BCR	9.12565	7.02183	5.5821	5.66987
BCRP2	0.330533	0.190807	0.23877	0.0639613
BCRP3	0.266867	0.445488	0.13385	1.01908
BCS1L	5.89775	20.5999	7.84167	7.06797
BCYRN1	0	27.9706	25.5573	14.6208
BDH1	1.1882	0.795759	0.847416	1.24721
BDH2	1.13269	1.33641	1.33806	1.3636
BDKRB1	0	0	0.227545	0.247447
BDKRB2	4.26018	5.69125	1.64117	0.713468
BDNF	0.0660996	0.547367	1.5986	0.495884
BDNF-AS1	0.147408	0.322799	0.179393	0
BDP1	8.0768	8.54155	5.08168	7.88928
BEAN1	0	0	0	0
BECN1	20.4813	21.8493	21.4423	22.061
BEGAIN	0	0.291912	0	0.27502
BEND2	0	0	0	0
BEND3	0.725183	0.586674	0.732122	0.571147
BEND4	0	0	0	0
BEND5	0	0	0	0
BEND6	0.814835	0.399225	1.71611	0.645036
BEND7	0.141703	0.401125	1.44426	0.782596
BEST1	0.625147	0.275107	0.362596	0.65872
BEST2	0	0	0.500784	0
BEST3	0	0.0322276	0	0
BEST4	0	0	0	0
BET1	0.589579	1.47306	0.96285	1.3877
BET1L	2.47769	4.45848	3.38855	3.14743
BET3L	0	0	0	0
BEX1	0	0	0	0
BEX2	0	2.16643	1.33259	0.975586
BEX4	0	0	0	0
BEX5	0	0	0.474137	0.596652
BFAR	15.2096	22.0279	22.7926	17.0045
BFSP1	0.231919	0.552969	0.118167	0.563119
BFSP2	0	0	0	0
BGLAP	0	0	0	0
BGN	0	0.151566	0	0
BHLHA15	0	0	0	0
BHLHA9	0	0	0	0
BHLHB9	0.170581	0.908906	1.20116	0.692359
BHLHE22	0	0	0	0
BHLHE23	0	0	0	0
BHLHE40	16.1884	8.2307	13.6861	15.6037
BHLHE41	0.0511814	0.964209	1.35618	0.314877
BHMT	0	0	0	0
BHMT2	0	0	0	0
BICC1	0	0	0	0
BICD1	2.15852	1.44964	2.20681	2.86026
BICD2	5.04407	3.72816	3.82917	3.18923
BID	5.6885	5.92773	4.52737	2.26929
BIK	6.45787	5.69606	9.53068	3.92837
BIN1	5.33306	6.71305	3.12093	2.71246
BIN2	0	0	0.209899	0.0828668
BIN3	4.4503	2.62108	2.19409	3.84097
BIRC2	10.0169	13.1273	14.4801	17.5854
BIRC3	17.4849	32.6088	32.598	44.535
BIRC5	8.40982	17.9948	6.76762	11.9232
BIRC6	7.55148	8.75359	8.18802	9.18939
BIRC7	0	0	0	0
BIRC8	0	0	0	0
BIVM	3.864	6.93373	3.99949	6.00059
BLCAP	31.4385	24.7558	31.3885	25.5086
BLID	0.815732	0.476106	0	0
BLK	0	0	0	0
BLM	2.17114	5.69587	0.488728	3.07004
BLMH	7.82956	9.3509	4.93652	4.89249
BLNK	0	0	0	0
BLOC1S1	52.2448	44.3952	42.2336	51.0327
BLOC1S1-RDH5	0.350081	0	0.881124	0
BLOC1S2	13.5929	15.1997	14.0575	17.7095
BLOC1S3	0	0.110829	0.335301	0.719495
BLVRA	18.1228	16.9418	21.5903	27.827
BLVRB	21.5258	7.61671	41.9323	18.7503
BLZF1	3.59703	7.13998	4.6118	6.06955
BMF	0.169281	0.0486942	0.757994	0.251905
BMI1	13.3065	17.1683	17.7767	15.9037
BMP1	10.2904	6.15839	6.56058	4.63758
BMP10	0	0	0	0
BMP15	0	0	0	0
BMP2	2.85139	2.15389	8.24478	1.46769
BMP2K	3.11795	3.51931	3.06219	3.73607
BMP3	0	0	0	0
BMP4	0.599585	0.361919	0.159297	0
BMP5	0	0	0	0
BMP6	0.64438	0.100152	0.1384	0
BMP7	0	0.00867944	0	0
BMP8A	0	0	0.0904484	0.0513588
BMP8B	0	0.174051	0	0
BMPER	0	0	0	0
BMPR1A	6.49067	9.47563	14.8505	15.5888
BMPR1B	0.239708	0.51134	0.623407	0.690363
BMPR2	6.58621	3.51338	5.35227	7.97711
BMS1	3.17574	5.92498	2.71113	3.54949
BMS1P1	0.614308	0.588	0.430876	0.490349
BMS1P4	1.80731	1.15466	0.655194	0.92426
BMS1P5	0.655729	0.770659	0.565111	0.664608
BMX	0	0	0	0
BNC1	0	0.0280835	0.0509744	0
BNC2	0.0233184	0.118008	0.0187183	0.0391609
BNIP1	1.79322	4.1744	2.26937	2.11456
BNIP2	20.7279	21.8618	19.3877	20.5713
BNIP3	0.459289	0.125515	0	0
BNIP3L	4.6367	2.24078	4.71758	6.39343
BNIPL	0	0.169763	0.240714	0
BOC	0	0	0	0
BOD1	11.0997	20.4238	20.232	12.5798
BOD1L	13.4434	10.1927	11.6564	12.3476
BOD1P	0	0	0	0
BOK	7.1182	3.68885	14.4106	8.16774
BOK-AS	0	0	0	0
BOLA1	2.08	1.83708	5.34677	1.20586
BOLA2	10.8427	21.5328	7.26698	10.7033
BOLA2B	10.8427	21.5326	7.26698	10.7033
BOLA3	54.8504	210.725	59.9159	108.524
BOLL	0	0	0	0
BOP1	27.5206	50.4117	23.5831	25.2973
BPESC1	0	0	0	0
BPGM	13.6719	13.3729	9.65255	8.78464
BPHL	2.74829	4.06703	4.50416	2.3321
BPI	0	0	0	0
BPIL1	0	0	0	0
BPIL2	0	0	0.0619556	0
BPIL3	0	0	0	0
BPNT1	4.86607	7.53304	6.91922	7.7607
BPTF	5.41296	4.34593	4.8649	6.51453
BPY2B	0	0	0	0
BPY2C	0	0	0	0
BRAF	2.85286	3.33389	3.74937	3.74082
BRAP	4.34743	4.52922	5.14706	3.82715
BRCA1	5.83954	11.936	1.20135	5.91378
BRCA2	1.3587	2.29758	0.315307	1.44618
BRCC3	4.9584	7.29598	6.10797	6.2056
BRD1	2.95894	2.1059	2.33507	2.33486
BRD2	8.47009	10.7	19.6518	9.46985
BRD3	1.54516	0.836754	1.26755	1.42702
BRD4	1.29054	1.96048	1.17207	1.32921
BRD7	47.1283	55.9753	43.8629	48.1141
BRD7P3	0	0	0	0
BRD8	36.2089	27.1236	37.3567	35.4366
BRD9	5.6138	4.07835	3.15047	4.43464
BRDT	0	0	0	0
BRE	9.51082	4.93856	4.34916	4.23202
BREA2	0	0	0	0.656223
BRF1	7.88432	4.0272	7.99313	6.25334
BRF2	0.691696	1.94484	4.62625	0.680225
BRI3	36.5864	61.4817	47.4605	36.5913
BRI3BP	9.74425	13.5751	3.2348	7.0421
BRIP1	2.6079	2.87485	2.30539	5.10402
BRIX1	24.4154	98.8747	30.4804	33.3745
BRMS1	17.7161	27.8018	42.2694	33.121
BRMS1L	3.2419	5.79045	5.96937	7.45722
BROX	5.56456	5.02685	5.71487	7.657
BRP44	12.8394	12.461	9.20924	13.1344
BRP44L	3.65974	5.66139	2.44647	2.66383
BRPF1	2.48834	2.46705	2.66616	1.61409
BRPF3	0.8069	0.767774	0.758008	0.752972
BRS3	0	0	0	0.0842321
BRSK1	0	0.180465	1.63877	2.35145
BRSK2	0	0	0	0.160166
BRWD1	7.66218	5.53711	10.3409	10.094
BRWD3	2.1954	2.47003	3.58916	3.0739
BSCL2	4.86259	5.03149	6.76906	7.27291
BSDC1	4.2964	5.11461	12.2087	10.069
BSG	82.4992	80.8328	107.624	85.2544
BSN	0	0.0493329	0.0449326	0.0721711
BSND	0	0	0	0
BSPH1	0	0	0	0
BSPRY	0	0.209971	0	0.752527
BST1	0.266337	0	0	0
BST2	0.764271	2.23233	0	0.443207
BSX	0	0	0	0
BTAF1	4.40248	5.73639	4.92416	4.96591
BTBD1	11.2621	13.9022	13.431	14.0662
BTBD10	24.3316	22.5631	22.0565	20.3409
BTBD11	0.392192	0.66319	0	0
BTBD16	0	0	0	0
BTBD17	0	0	0	0
BTBD18	0	0	0	0
BTBD19	0.755405	0	0.823663	0
BTBD2	6.2368	4.64806	11.1358	8.5381
BTBD3	3.81378	3.22188	4.36359	2.86264
BTBD6	8.93277	9.53839	8.74735	5.73065
BTBD7	6.99716	6.09631	6.49384	6.43127
BTBD8	1.41373	1.57071	2.61835	1.19536
BTBD9	0.223686	0.47694	0.616642	0.861144
BTC	0	2.02663	0.437824	0.983049
BTD	2.56784	2.24617	3.25437	2.10596
BTF3	294.514	345.772	421.297	270.541
BTF3L4	11.3307	22.3682	15.5222	12.0893
BTF3P11	0	0	0	0
BTG1	2.32425	1.34589	5.39877	2.17492
BTG2	2.89989	3.01158	5.94373	3.13898
BTG3	13.7749	15.5081	22.6373	16.2685
BTG4	0	0	0.125996	0.149387
BTK	0	0	0.106055	0
BTLA	0	0	0	0
BTN1A1	0	0	0	0
BTN2A1	11.8605	10.8383	19.1954	12.9964
BTN2A2	0.903928	0.417337	0.599245	0.944133
BTN2A3	0.606963	0.578487	0.732355	0.565405
BTN3A1	2.73661	1.27926	2.28605	1.53984
BTN3A2	6.59289	6.67826	5.6927	4.07491
BTN3A3	2.26335	2.29517	2.99348	1.39572
BTNL2	0	0	0	0
BTNL3	0	0	0	0
BTNL8	0	0	0	0
BTNL9	0	0	0	0
BTRC	5.03866	4.86724	6.42837	5.51684
BUB1	4.01289	6.59797	1.90099	4.78168
BUB1B	8.41936	12.4026	3.47921	10.9536
BUB3	34.8641	56.2314	30.5664	43.7345
BUD13	10.2686	21.3732	25.852	20.383
BUD31	131.013	185.296	278.345	213.325
BVES	0.120665	0.134978	0.0155916	0
BYSL	8.56713	11.3616	7.22756	5.61289
BZRAP1	0	0.0670646	0.175312	0.0624511
BZW1	72.7609	139.743	82.2424	91.6535
BZW2	12.6364	23.0934	20.3359	11.9592
C10orf10	4.68268	0.850812	2.71327	0.495955
C10orf105	0	0	0	0.0586873
C10orf107	0	0	0	0
C10orf108	0.37978	0.439761	0.101993	0.12195
C10orf11	0	0	0	0
C10orf111	0	0	0	0
C10orf113	0	0	0	0
C10orf114	1.57977	0.577269	1.28348	1.35169
C10orf116	2.32	1.35625	0	0
C10orf118	9.80819	10.3415	17.4013	15.4661
C10orf12	4.92749	4.76521	3.91898	4.98205
C10orf120	0	0	0	0
C10orf122	0	0	0	0
C10orf125	35.3232	17.884	28.0508	23.2929
C10orf128	0	0	0	0
C10orf129	0	0	0	0
C10orf131	0	0	0	0
C10orf136	0	0	0	0.105717
C10orf137	1.86917	2.96931	2.07884	1.827
C10orf140	0.169847	0.0195235	0.0558665	0
C10orf18	6.40526	11.0879	7.76555	8.92286
C10orf2	4.82435	9.28963	4.9714	4.16829
C10orf25	0.184372	0.0336228	0.308611	0.235161
C10orf26	6.90653	3.56665	10.3673	7.60425
C10orf27	0	0	0	0
C10orf28	3.91063	5.11889	6.23569	5.04892
C10orf32	0.989807	2.39752	1.21729	2.52391
C10orf32-AS3MT	0	0.0687966	0.291132	1.33142
C10orf35	0	0.312047	0.295406	1.30809
C10orf40	0	0	0	0
C10orf46	3.46255	4.21286	4.09365	3.98051
C10orf47	4.7849	2.54633	5.90891	5.51525
C10orf53	0	0	0	0
C10orf54	2.88357	0.980227	4.90309	1.20028
C10orf55	1.14291	1.33013	0.597646	1.17765
C10orf57	0.806523	0.582044	1.30853	0.96167
C10orf58	13.2161	28.2129	9.59781	5.44804
C10orf62	0	0	0	0
C10orf67	0	0	0.0399407	0.0480146
C10orf68	0.491427	0.0881039	0.376577	0.0752262
C10orf71	0	0	0	0
C10orf72	0	0	0	0
C10orf76	2.60816	2.5404	3.8641	3.63034
C10orf78	1.53914	4.29342	0.776685	1.51553
C10orf79	0	0	0.20222	0.0215002
C10orf81	0	0	0	0.109081
C10orf82	0	0	0	0
C10orf84	8.51479	11.6428	9.21089	9.30751
C10orf88	0.306151	0.812378	0.895686	1.03494
C10orf90	0	0	0	0
C10orf91	0	0	0	0
C10orf93	0	0	0	0
C10orf95	0	0	0	0
C10orf96	0	0	0	0
C10orf99	0	0	0.74349	0
C11orf1	2.41553	2.87744	3.85837	3.29478
C11orf10	35.7591	40.115	29.2646	37.8075
C11orf16	0	0	0	0
C11orf17	9.10015	11.1091	4.39977	7.77376
C11orf2	12.5219	12.0202	28.6331	22.147
C11orf20	0	0	0	0
C11orf21	0	0	0	0
C11orf24	1.27853	1.02938	0.69575	1.50845
C11orf30	0.529955	0.656532	0.614482	1.28155
C11orf31	11.5304	17.2635	13.9225	12.5045
C11orf34	0	0	0	0
C11orf35	1.62424	0	0	0.45935
C11orf36	0	0	0	0
C11orf40	0	0	0	0
C11orf41	0.309285	0.376315	0.0898001	0.108327
C11orf42	0	0	0	0
C11orf45	1.06059	0.51548	0.369412	0.823416
C11orf46	6.70629	11.9332	6.77011	9.65393
C11orf48	73.2411	139.935	76.5245	117.723
C11orf49	1.87837	2.72012	2.50346	4.78651
C11orf51	35.8217	24.6893	42.7856	29.4073
C11orf53	0	0	0	0
C11orf54	1.1891	1.37985	3.75249	3.12368
C11orf57	10.8461	11.016	22.2162	13.7313
C11orf58	19.049	27.1557	18.6623	23.3845
C11orf59	8.75455	14.3382	16.5042	13.8588
C11orf61	0.539699	1.39297	1.24386	0.857014
C11orf63	1.68361	1.54649	4.37345	2.54488
C11orf64	0	0	0	0
C11orf65	0.21029	0.484273	0.107052	0
C11orf66	0	0	0	0
C11orf67	2.79057	2.16376	9.50473	11.7674
C11orf68	4.41608	4.47239	2.14155	3.30963
C11orf70	0	0.165527	0.277194	0.16778
C11orf71	1.38043	0	0	1.59068
C11orf73	4.33281	8.24304	8.14599	6.64267
C11orf74	2.10595	4.13163	6.76679	9.63372
C11orf75	0.903304	1.10803	1.25201	0.562554
C11orf80	0.428868	1.06973	3.02652	2.87379
C11orf82	0.417588	1.68388	0.436422	1.14779
C11orf83	2.93325	1.88273	2.92752	2.34321
C11orf84	1.08066	1.29558	4.14093	2.75906
C11orf85	0	0	0	0
C11orf86	0	0	0	0
C11orf87	0	0.0133317	0	0
C11orf88	0	0	0	0
C11orf9	0.460946	0.278008	0.368659	0.199786
C11orf90	0	0	0.515235	1.15627
C11orf91	4.49054	5.27977	1.89019	5.23875
C11orf92	0	0	0	0
C11orf93	0	0	0	0
C11orf94	0	0	0	0
C11orf95	2.83856	1.4294	3.35965	3.31015
C11orf96	4.09892	0	0	0
C12orf10	11.4107	9.06395	9.13292	6.77005
C12orf11	14.8217	34.3258	16.495	18.8766
C12orf12	0	0	0	0
C12orf23	3.13988	3.49839	3.21618	3.77503
C12orf24	0.811757	6.37833	2.35301	6.29202
C12orf26	1.49255	1.33028	1.10614	1.45356
C12orf29	3.0358	6.08987	3.3709	4.05221
C12orf32	3.18301	2.79549	0.939423	1.97802
C12orf33	0	0	0	0
C12orf34	0	0	0	0
C12orf35	2.56878	2.20982	2.49246	1.97285
C12orf36	0	0.246116	0	0
C12orf39	0	0.475703	0	0
C12orf4	4.80082	8.32856	3.85729	5.80725
C12orf40	0	0	0	0
C12orf41	5.16036	7.97543	7.04764	5.04271
C12orf42	0	0	0	0
C12orf43	6.69016	4.1089	3.32994	3.36354
C12orf44	4.53208	9.83355	7.59402	4.77112
C12orf45	8.9563	21.4718	9.78958	9.33434
C12orf47	5.6856	5.87603	6.60547	5.539
C12orf48	0.992695	2.87864	0.68554	0.984561
C12orf49	3.74501	2.8458	5.54565	2.23129
C12orf5	1.48601	2.77382	2.84751	3.29801
C12orf50	0	0.12387	0	0
C12orf51	1.07925	0.886884	1.28116	1.31318
C12orf52	4.03306	4.86014	4.42159	4.43982
C12orf53	0	0.180467	0	0
C12orf54	0	0	2.92101	0.926566
C12orf56	0	0	0	0
C12orf57	14.9315	21.6354	22.0001	30.96
C12orf59	0.556039	0.0458864	0.0827068	0.305213
C12orf60	0.52829	0.284266	0.178734	0.543436
C12orf61	0.306239	0.174133	0.155774	0.808452
C12orf62	12.9292	20.709	21.8961	21.5419
C12orf64	0	0	0	0.0122285
C12orf65	4.7818	3.91769	6.79094	5.75965
C12orf66	0.612325	0.302542	0.401049	0.402887
C12orf67	0	0	0	0
C12orf68	0	0	0	0
C12orf69	0	0.112805	0	0.13801
C12orf70	1.29554	0.875494	0.883641	0.831096
C12orf71	0	0	0	0
C12orf72	0.258998	0.300289	0.0939019	0.293042
C12orf73	0.746548	2.0623	1.03061	1.90926
C12orf74	0	0	0	0
C12orf75	8.79	8.76544	5.59605	9.13541
C12orf76	0.123362	0.142126	1.11283	0.630918
C12orf77	0	0	0	0
C13orf1	1.13952	1.04039	0.685884	1.24505
C13orf15	0	0.547834	4.37204	0
C13orf16	0	0	0	0
C13orf18	0	0	0	0
C13orf23	0.772919	1.19027	0.394818	1.195
C13orf26	0	0	0	0
C13orf27	0.592315	4.16301	0.593953	0.988807
C13orf28	0	0	0	0
C13orf29	0	0.275377	0.227975	0.294304
C13orf30	0	0	0	0
C13orf31	1.77114	2.23366	1.61238	2.61346
C13orf33	0	0	0	0
C13orf34	1.31095	1.18939	0.428291	1.38078
C13orf35	0	0	0	0
C13orf36	0	0	0	0
C13orf38	0	0	0	0
C13orf38-SOHLH2	0	0	0	0
C13orf39	0	0	0	0
C13orf40	0	0	0	0.00829615
C14orf1	4.77599	5.09647	6.16387	9.58115
C14orf101	1.61757	0.857196	1.4555	1.8784
C14orf102	5.15071	4.42006	6.57806	6.16148
C14orf104	2.70709	5.10303	3.00342	3.72236
C14orf105	0	0	0	0
C14orf106	7.09798	11.2145	5.6648	9.65153
C14orf109	0	1.71073	0.949511	0.86377
C14orf118	7.78388	7.38409	6.69332	6.56258
C14orf119	1.89798	2.02755	1.32264	1.66986
C14orf126	1.64882	2.8908	1.81096	1.50408
C14orf128	0.313319	0	1.09834	0
C14orf129	5.75837	8.52295	6.51935	6.66054
C14orf132	0.0448045	0	0	0
C14orf135	4.3247	3.1849	2.26692	3.2626
C14orf138	0	0.402881	0.327672	0.636517
C14orf139	0	0.0608959	0	0
C14orf142	1.23271	2.16213	3.92113	1.89445
C14orf143	14.3421	20.6287	8.03181	14.3512
C14orf145	2.93656	2.5919	0.838755	2.64423
C14orf147	1.52756	1.97592	2.06623	1.9648
C14orf148	0	0	0.138452	0
C14orf149	2.13999	4.75715	3.61223	2.05836
C14orf153	51.1056	67.2747	69.5266	42.7727
C14orf156	135.243	381.897	139.182	176.533
C14orf159	5.09023	6.16611	3.348	3.12287
C14orf162	0	0	0	0
C14orf165	0	0	0	0
C14orf166	22.9641	53.2297	44.4911	45.5085
C14orf166B	0	0	0	0
C14orf167	1.78135	0.97423	2.02462	1.00048
C14orf169	1.15726	1.0039	0.428298	0.720017
C14orf176	0.898123	0.172271	0	0
C14orf177	0	0	0	0
C14orf178	0	0	0	0
C14orf179	4.80719	3.54907	3.73937	5.35973
C14orf180	0	0	0	0
C14orf181	3.87124	0.763843	0.471586	1.37757
C14orf182	0	0.0558574	0.0501765	0.126713
C14orf183	0	0	0	0
C14orf184	0	0	0	0
C14orf19	0	0	0	0
C14orf2	44.0825	64.1917	63.9062	70.8143
C14orf21	1.27923	7.29641	4.13407	3.95149
C14orf23	0.150169	0.0945682	0.111085	0.0866668
C14orf28	0.178871	0.236873	0.55107	0.872443
C14orf33	0.153167	0.0823463	0.151871	0
C14orf34	0.382914	0.590646	0.580958	0
C14orf37	0	0.129994	0.0391649	0.840503
C14orf38	0	0	0	0
C14orf39	0	0	0	0
C14orf4	1.84359	2.68042	1.99377	1.52057
C14orf43	0.766904	0.833024	1.0304	1.09234
C14orf45	2.35524	0.861048	3.21539	2.65245
C14orf48	0	0	0	0
C14orf49	0.250525	1.75225	0.386907	0.138922
C14orf50	0	0.08414	0.553056	0
C14orf64	0	0	0	0.117162
C14orf70	0	0	0	0
C14orf73	0	0	0	0
C14orf79	0.786928	0.747159	0.269883	0.44844
C14orf80	0	1.91932	0.534266	0.979545
C14orf82	1.25422	0.129867	0.0812009	0.342129
C14orf86	0	0	0	0
C14orf93	2.49764	2.4869	2.89865	1.89613
C15orf17	5.08123	3.17755	7.11184	5.1162
C15orf2	0	0	0	0
C15orf23	23.9281	44.5977	14.2085	28.267
C15orf24	10.971	9.28821	12.3503	10.8073
C15orf26	0	0	0	0
C15orf27	0	0.145358	0	0
C15orf28	0.0729715	0	0	0.0936921
C15orf29	1.42912	2.28096	2.15219	2.33981
C15orf32	0	0	0	0
C15orf33	0.104885	0.0549427	0.140367	0
C15orf34	0.12	0.0335426	0.123969	0.0842907
C15orf37	0	0	0.860421	0.284658
C15orf38	2.68442	2.27194	3.11555	1.55867
C15orf38-AP3S2	0	0.443574	1.62875	2.22073
C15orf39	0	0.769613	0	0.610836
C15orf40	5.93804	4.01749	1.99868	6.34486
C15orf41	0	0.136775	0.039267	0.250869
C15orf42	0.983352	1.35574	0.313864	1.19133
C15orf43	0	0	0	0
C15orf44	4.25778	5.49566	5.3285	5.99653
C15orf48	15.0352	3.4801	7.81846	13.1619
C15orf5	0	0.158659	0	0
C15orf50	0	0	0	0
C15orf51	0	0	0	0
C15orf52	8.60716	2.77895	1.97278	1.60928
C15orf53	0	0	0	0
C15orf54	0.0467244	0.179282	0	0.0613355
C15orf55	0	0	0	0
C15orf56	0.461275	0	0	0
C15orf57	0.202282	2.79244	1.64052	1.44586
C15orf58	1.87614	0.782437	0.506588	0.265381
C15orf59	0	0	0	0
C15orf60	0	0	0	0
C15orf61	0	0	0.235242	0.208991
C15orf62	0	0	0.769861	0.710114
C15orf63	0.284501	0.823356	0	0
C16orf11	0	0	0	0
C16orf13	12.4473	8.31955	7.36821	3.29514
C16orf3	0.46397	1.05788	0	0.846328
C16orf42	29.224	18.6977	27.6097	21.9831
C16orf45	4.21675	1.10668	1.44378	1.3779
C16orf46	0	0.31706	1.2217	0.710362
C16orf48	5.90067	7.30049	9.2895	8.08984
C16orf5	0.411588	0.120681	0.225216	0.354355
C16orf52	0.295968	0.330907	0.564439	0.38154
C16orf53	6.31397	6.48701	2.17159	3.54697
C16orf54	0.905067	0	0	0
C16orf55	0.251849	1.16319	0	0
C16orf57	2.42864	2.04643	1.46938	1.83818
C16orf58	3.50053	4.2257	4.51698	4.2051
C16orf59	0	3.18079	0.350848	0.366188
C16orf61	68.634	118.193	55.9102	80.6662
C16orf62	2.56849	2.72421	1.27922	2.29136
C16orf63	2.08507	6.97115	4.14608	5.32396
C16orf68	2.85028	2.01518	0.909922	1.56104
C16orf7	0.375947	0	1.41408	0.854843
C16orf70	1.3367	1.61543	1.79386	1.96146
C16orf71	0	0	0	0
C16orf72	4.90322	6.49694	6.20551	4.52141
C16orf73	0	0	0	0
C16orf74	5.31173	3.0252	8.30164	5.76439
C16orf75	1.80873	2.63364	0.199029	1.84368
C16orf78	0	0	0	0
C16orf79	0	0	0	0
C16orf80	10.5959	18.4484	14.3818	13.6478
C16orf81	0	0	0	0
C16orf82	0	0	0	0
C16orf86	0	0	0	0
C16orf87	0.100807	1.60996	0.959785	0.441564
C16orf88	15.0819	20.5797	10.1546	12.9385
C16orf89	0	0	0	0
[truncated: 18,917 more rows]
