# Supplementary material for: Gene Expression in Barrett’s Esophagus Cell Lines Resemble Esophageal Squamous Cell Carcinoma Instead of Esophageal Adenocarcinoma
Source: Cancers (Basel). 2021 Nov 27;13(23):5971. doi: 10.3390/cancers13235971 (PMC8656995; doi:10.3390/cancers13235971)
Supplement: Supplementary file 1 [file cancers-13-05971-s001.zip › supple/Table S2 (count).xlsx]

## Sheet: stab2_count
RefSeq	ctrl_0W_S1	ctrl_0W_S2	ctrl_0W_S3	ctrl_60W_S6	ctrl_60W_S7	BEC40W_S4	BEC40W_S5	BEC70W_S8	BEC70W_S9	BEC70W_S10
NM_000014	1	0	6	0	0	1	0	0	5	0
NM_000015	5	0	1	0	0	3	0	0	0	3
NM_000016	598	484	2546	834	2868	818	748	666	661	1108
NM_000017	190	122	315	43	570	130	269	85	100	406
NM_000018	4606	4432	12855	7026	27185	7426	2835	4766	3034	4671
NM_000019	1359	821	4508	1499	5013	1344	1327	1646	2672	2501
NM_000020	2	0	0	0	0	0	0	0	0	0
NM_000021	3410	2208	5152	3147	8484	3474	2105	2676	1564	2581
NM_000022	485	533	1481	1360	4666	674	410	292	292	825
NM_000023	1	0	4	0	23	2	8	0	0	0
NM_000024	732	810	2254	798	3133	1350	679	622	580	1051
NM_000025	1	0	0	0	0	0	0	0	0	0
NM_000026	1783	1180	5904	995	2867	854	693	759	1023	1011
NM_000027	923	642	1577	990	2239	269	236	340	381	465
NM_000028	1064	1386	4039	1039	4276	1650	1507	1058	1371	1341
NM_000029	8	0	2	0	0	6	0	0	0	0
NM_000030	0	0	0	0	0	0	0	0	0	0
NM_000031	710	371	878	231	1004	438	399	355	515	613
NM_000032	0	0	0	0	0	0	0	0	0	0
NM_000033	283	215	214	0	449	127	98	58	40	183
NM_000034	20301	10762	53687	17950	38487	11840	7293	8105	8565	15799
NM_000035	0	0	0	0	0	2	0	11	0	0
NM_000036	4	0	0	0	0	0	0	0	0	0
NM_000037	31	52	94	39	8	28	30	11	33	0
NM_000038	1185	1082	3425	878	4123	1539	1306	901	1216	865
NM_000039	0	0	1	0	0	0	0	0	0	0
NM_000040	0	0	1	0	17	4	0	0	0	0
NM_000041	29	31	13	0	32	216	0	468	116	135
NM_000042	0	0	0	0	0	0	0	0	0	0
NM_000043	1303	1159	2877	635	2496	1119	482	544	772	616
NM_000044	0	0	0	2	1	0	0	0	0	0
NM_000045	3	0	2	0	19	4	0	0	7	0
NM_000046	555	491	1851	373	1819	324	127	391	380	283
NM_000047	0	0	0	0	0	0	0	0	0	0
NM_000048	1107	914	3557	1033	3009	847	642	508	661	827
NM_000049	2	9	5	0	0	2	0	0	0	0
NM_000050	4150	783	2422	2715	2189	1541	773	789	411	2322
NM_000051	1604	2092	5114	874	7565	4834	2591	2336	2965	1975
NM_000052	560	518	1179	315	1001	503	295	382	322	558
NM_000053	935	324	510	214	955	262	114	168	220	179
NM_000054	0	0	0	343	329	1	0	0	0	0
NM_000055	14	21	16	238	241	216	405	432	652	384
NM_000056	237	231	408	246	624	165	65	301	305	213
NM_000057	228	384	3393	506	1415	36	62	132	499	31
NM_000059	294	704	5414	1223	4396	62	193	136	848	56
NM_000060	603	316	549	247	810	240	107	236	175	151
NM_000061	0	0	0	0	0	1	0	0	0	0
NM_000062	12	0	0	0	0	1	0	9	0	0
NM_000063	0	0	1	0	0	2	0	0	0	0
NM_000064	39749	8193	21518	33427	63499	14331	9995	14252	1836	67790
NM_000065	0	0	0	0	0	1	0	0	0	0
NM_000066	1	0	0	0	0	0	0	0	0	0
NM_000067	109	26	17	121	72	453	201	345	179	441
NM_000068	3	0	1	1	0	2	0	0	0	0
NM_000069	2	0	0	0	0	0	0	0	0	0
NM_000070	70	83	50	219	126	671	109	184	51	141
NM_000071	0	0	0	0	0	3	0	0	0	9
NM_000072	15	0	7	0	0	57	0	191	31	93
NM_000073	0	0	0	0	0	0	0	0	0	0
NM_000074	1	0	0	0	0	0	0	0	0	0
NM_000075	2271	1412	8954	2131	5226	1424	947	1254	1604	1612
NM_000076	829	135	547	311	277	1535	1941	130	87	821
NM_000077	0	0	0	0	0	0	0	0	0	0
NM_000078	0	0	1	0	0	0	0	0	0	0
NM_000079	0	0	0	0	0	1	0	0	0	0
NM_000080	143	105	271	54	621	218	81	110	79	79
NM_000081	1266	541	1299	217	1672	960	340	498	228	699
NM_000082	286	277	939	394	925	511	218	254	201	337
NM_000083	2	0	2	0	1	4	0	14	0	0
NM_000084	520	200	1083	613	1640	225	147	187	222	270
NM_000085	0	0	0	0	0	0	0	0	0	0
NM_000086	966	462	969	322	1314	625	320	421	339	667
NM_000087	10	25	26	0	18	42	0	60	6	23
NM_000088	145	482	540	321	1424	258	72	67	5	24
NM_000089	0	0	0	0	0	3	0	0	5	0
NM_000090	1	0	0	0	0	15	0	4	0	0
NM_000091	19	0	4	2	10	2412	51	428	346	47
NM_000092	83	272	51	175	923	4528	956	1166	418	104
NM_000093	3963	5363	10309	4745	40743	323	118	7	4	477
NM_000094	5770	18802	16275	4305	32929	35290	15442	20080	12176	7926
NM_000095	2	0	0	0	0	3	0	0	0	0
NM_000096	121	202	305	174	715	67	25	37	69	240
NM_000097	1676	940	3622	1314	2975	1162	592	628	762	835
NM_000098	723	321	1208	376	1500	468	645	367	423	459
NM_000099	9712	5451	11243	2389	7561	3634	2862	3590	3888	4807
NM_000100	5778	2621	12753	5649	11372	1946	2463	1889	1541	4882
NM_000101	3000	2071	4667	2274	6458	1319	1349	1164	915	2778
NM_000102	1	0	0	0	0	2	0	0	0	0
NM_000103	3	0	5	79	10	5	0	0	0	2
NM_000104	1183	33	1736	886	866	905	359	1467	366	2590
NM_000106	12	12	11	0	22	19	0	9	17	18
NM_000107	1473	1670	2626	799	2993	1745	599	707	1406	713
NM_000108	1936	1919	8676	2331	8953	1869	1277	1590	2096	2339
NM_000109	186	246	369	0	0	175	102	334	315	229
NM_000110	1067	527	2225	128	1745	570	359	444	831	555
NM_000111	0	0	0	0	0	0	0	0	4	0
NM_000112	2017	6028	9708	2606	15141	22024	9187	9024	15133	5625
NM_000113	1207	1149	3058	381	2743	1045	577	830	863	770
NM_000114	1	0	0	0	0	0	0	0	0	0
NM_000115	0	0	0	0	1	0	0	0	0	0
NM_000116	756	336	1101	663	1349	564	118	123	220	500
NM_000117	1299	857	3261	902	2599	858	413	597	610	767
NM_000118	38	69	214	1127	3646	28	16	26	25	0
NM_000119	0	0	3	0	15	0	0	0	0	0
NM_000120	1378	704	1293	787	1219	781	201	222	396	1199
NM_000121	121	72	169	646	624	86	0	90	112	151
NM_000122	1073	979	3318	683	2557	1420	601	910	828	1256
NM_000123	1882	1447	3171	1372	4092	1877	1459	1202	1081	1253
NM_000124	1924	1928	4101	854	3230	1971	1057	894	1301	761
NM_000125	89	181	119	0	269	367	262	363	232	172
NM_000126	2557	2034	8544	1865	4566	1469	966	1518	1887	2326
NM_000127	4349	3718	11150	3667	11647	5721	2726	4896	4752	3882
NM_000128	0	0	0	0	0	0	0	0	0	0
NM_000129	2	0	0	0	0	0	0	0	0	0
NM_000130	5	10	3	0	0	3	0	0	0	0
NM_000131	1	0	2	1	0	0	0	0	0	0
NM_000132	9	0	10	35	26	62	17	21	82	42
NM_000133	0	0	0	0	0	0	0	0	0	0
NM_000134	0	3	0	0	0	3	0	3	0	0
NM_000135	576	905	4108	1304	2930	345	293	318	741	640
NM_000136	150	198	903	374	1597	161	108	123	224	211
NM_000137	2542	700	4514	846	3586	349	246	246	338	616
NM_000138	18	0	65	0	67	126	38	7	10	3
NM_000139	0	0	0	0	0	0	0	0	0	0
NM_000140	776	534	1911	628	2496	452	307	443	752	608
NM_000141	38	50	32	0	0	134	81	19	30	45
NM_000142	7	0	38	0	19	173	181	15	52	159
NM_000143	1426	1418	8112	2658	7000	918	1003	789	1273	1686
NM_000144	359	216	1290	0	892	198	98	187	252	174
NM_000145	0	0	0	0	0	0	0	0	0	0
NM_000146	80491	11158	70699	61039	74949	16086	13809	17257	26980	33182
NM_000147	3164	1670	4076	1817	4565	1110	518	338	553	1017
NM_000148	431	120	579	252	161	167	121	47	117	306
NM_000149	1248	78	353	221	537	62	127	4	35	351
NM_000150	10	0	5	36	0	4	0	0	0	0
NM_000151	0	0	0	0	24	0	0	0	1	0
NM_000152	702	867	871	323	1473	1123	305	873	263	1011
NM_000153	770	439	1294	1386	2951	0	0	0	0	53
NM_000154	171	31	488	134	632	128	56	91	158	103
NM_000155	454	378	639	190	1243	481	94	188	266	496
NM_000156	21	27	54	0	53	79	82	110	87	177
NM_000157	2164	1358	2249	932	3154	1013	431	955	765	760
NM_000158	3384	1523	4997	1272	4095	1294	663	1121	1226	980
NM_000159	485	126	923	241	758	208	135	171	313	568
NM_000160	0	0	0	0	0	0	0	0	0	0
NM_000161	308	241	781	89	353	213	107	268	192	586
NM_000162	0	0	0	0	0	0	0	0	0	0
NM_000163	1	0	0	0	0	0	0	0	0	0
NM_000164	26	33	17	0	200	58	1	32	15	77
NM_000165	1	0	1	0	122	56	43	771	622	289
NM_000166	0	0	0	0	0	1	0	0	0	0
NM_000167	359	31	362	55	1030	177	43	15	62	17
NM_000168	778	599	2548	973	3084	1685	1184	951	1114	650
NM_000169	307	491	1894	421	1776	163	274	153	433	263
NM_000170	5	14	43	197	9	7	0	3	3	0
NM_000171	0	0	1	0	0	1	0	0	3	0
NM_000172	0	0	2	0	0	0	0	0	1	0
NM_000173	4	0	15	0	0	264	0	8	12	1
NM_000174	0	0	0	0	0	0	0	0	0	0
NM_000175	7668	4273	26173	8139	15974	5891	5265	6609	9180	6820
NM_000176	4055	2868	9219	1350	8469	4819	3507	2857	2566	3063
NM_000177	6817	4117	5312	3251	9883	3531	1903	1204	908	3269
NM_000178	3430	2330	7964	1674	5471	1395	911	1129	1724	2233
NM_000179	1572	2526	9315	2097	9422	1650	1012	1322	1987	1401
NM_000180	7	0	1	0	41	19	14	18	0	0
NM_000181	2087	1163	4381	687	3731	787	802	590	735	1511
NM_000182	4977	5040	16350	4840	16377	7386	4369	5157	4447	6041
NM_000183	2687	2051	4906	2993	7931	4422	3161	3099	1950	4359
NM_000184	6	0	6	0	0	0	0	0	0	0
NM_000185	9	76	108	0	25	0	0	0	0	0
NM_000186	391	466	414	0	53	334	137	62	51	197
NM_000187	1	0	9	0	1	10	29	3	1	0
NM_000188	5132	4787	17676	7803	18831	6418	5621	3416	4589	5195
NM_000189	5374	1065	7961	1202	2992	1084	711	961	1177	1378
NM_000190	552	266	2508	552	1893	439	137	249	674	233
NM_000191	1551	577	1089	840	2216	900	512	321	369	648
NM_000192	0	0	0	0	0	0	0	0	0	0
NM_000193	1	0	0	269	166	0	0	0	0	0
NM_000194	457	782	3884	802	3731	691	274	486	786	634
NM_000195	2748	960	2698	824	2251	1162	508	548	471	588
NM_000196	45	6	57	327	20	1794	818	225	31	2094
NM_000197	8	27	5	0	11	21	0	6	2	0
NM_000198	0	0	0	0	0	0	0	0	0	0
NM_000199	157	138	409	426	138	62	0	54	57	137
NM_000200	0	0	0	0	0	0	0	0	0	0
NM_000201	79	57	80	936	1278	386	133	676	242	732
NM_000202	3728	2775	5432	637	4920	1520	941	926	876	2128
NM_000203	328	287	111	539	259	701	115	231	91	252
NM_000204	25	12	11	0	60	103	35	11	14	26
NM_000206	111	1	37	80	412	97	44	104	174	188
NM_000207	0	0	0	0	0	0	0	0	0	0
NM_000208	483	353	451	0	0	1393	545	517	356	437
NM_000209	49	16	116	87	229	12	0	7	16	29
NM_000210	23800	33730	98051	10748	55918	43205	20243	21262	16607	11450
NM_000211	609	235	843	654	756	5	24	0	4	57
NM_000212	152	31	513	191	182	317	91	38	26	49
NM_000213	40015	52383	74960	11087	41168	57202	50335	38257	27672	16008
NM_000214	10524	12055	20820	1660	14254	11539	4030	4959	5299	4487
NM_000215	26	1	26	64	79	2	0	25	8	28
NM_000216	124	59	161	0	67	165	37	143	51	12
NM_000217	1	0	0	0	0	0	0	0	0	0
NM_000218	13	0	5	0	11	6	1	0	2	21
NM_000219	3	0	7	0	0	0	0	0	0	0
NM_000220	0	0	0	0	0	0	0	0	0	0
NM_000221	5	0	46	0	14	23	55	14	86	62
NM_000222	1	0	0	0	0	0	0	0	0	0
NM_000223	1	0	0	0	1	5	0	1	0	1
NM_000224	10409	6417	32937	11964	25229	2851	2244	1282	3010	1769
NM_000226	11	0	26	1	7	9	0	0	0	0
NM_000227	42787	53994	67630	18604	109833	56071	16925	41245	32549	11772
NM_000228	40870	30955	33751	13891	66184	27806	13372	12383	11834	8821
NM_000229	263	236	354	0	212	513	114	331	166	265
NM_000230	0	0	2	0	0	1	0	0	6	0
NM_000231	0	0	0	0	0	0	0	0	0	0
NM_000232	1142	2721	5658	1441	8515	2311	1108	2067	1502	1135
NM_000233	0	0	0	0	0	1	0	0	0	0
NM_000234	382	685	3666	800	3334	407	175	360	1876	405
NM_000235	3819	4483	10020	3484	6703	2544	2165	2236	2323	2803
NM_000236	2	0	0	0	0	4	0	2	0	0
NM_000237	0	0	0	0	0	2	0	0	0	0
NM_000238	2	0	0	0	0	0	0	0	3	0
NM_000239	3	0	0	0	0	0	0	0	0	0
NM_000240	3767	3035	6686	4511	11018	10153	8312	3453	1717	4897
NM_000242	2	0	0	0	0	0	0	0	0	0
NM_000243	12	0	83	180	204	5	0	9	0	0
NM_000244	1101	682	2546	1094	2101	1167	1141	675	748	1239
NM_000245	17541	15190	43341	11571	38920	21241	10577	11081	8783	7524
NM_000246	30	0	40	24	35	7	0	0	0	26
NM_000247	172	145	496	164	212	88	94	88	150	134
NM_000248	301	1062	1195	285	2146	567	448	270	390	247
NM_000249	1039	997	4956	959	3577	881	325	528	908	545
NM_000250	2	0	0	0	0	0	0	0	0	0
NM_000251	693	1113	6058	1637	5738	481	407	503	1361	844
NM_000252	430	387	888	500	1458	815	358	422	233	429
NM_000253	1	0	1	0	0	1	0	0	0	0
NM_000254	1379	1330	5695	1574	7105	1432	1112	1158	1107	1058
NM_000255	606	740	2080	502	3006	1243	465	620	746	1049
NM_000256	2	0	3	0	0	1	0	0	0	0
NM_000257	2	0	0	0	0	0	0	0	0	0
NM_000258	1	0	0	0	0	0	0	0	0	0
NM_000259	3552	3567	8306	1567	7977	3023	2189	1607	2607	1531
NM_000260	6	0	2	53	1	282	0	23	15	15
NM_000261	0	0	0	0	0	0	0	0	0	0
NM_000262	1136	838	2875	1216	2980	835	514	553	693	577
NM_000263	733	678	1037	473	1681	488	243	356	311	653
NM_000264	179	243	233	138	333	604	598	85	125	241
NM_000265	2	0	0	0	0	1	0	0	0	1
NM_000266	6	42	9	0	0	2	0	5	0	2
NM_000267	3629	3394	8829	3280	10934	3623	2460	2079	3208	2592
NM_000268	3163	4893	12658	2501	6527	2032	1453	1690	2014	949
NM_000269	2258	1836	10395	3142	5052	800	749	751	1564	1182
NM_000270	992	1064	5686	772	3947	748	1011	951	1026	648
NM_000271	4711	2665	10035	883	5698	3440	2081	2234	2225	2592
NM_000272	59	44	70	296	429	179	154	120	81	128
NM_000273	7	11	14	0	34	28	0	9	22	12
NM_000274	2400	4081	9991	3194	8686	3337	2200	2736	3359	3970
NM_000275	0	0	0	0	0	2	0	0	0	0
NM_000276	1295	1175	3200	1510	4395	2442	832	1353	1189	1517
NM_000277	0	0	0	0	0	0	0	0	0	0
NM_000278	0	0	0	0	0	1	0	0	0	0
NM_000280	27	3	165	0	246	53	31	43	36	1
NM_000281	164	96	904	208	364	270	221	392	387	633
NM_000282	251	292	653	364	958	346	321	262	327	562
NM_000283	1	0	4	0	0	7	16	0	1	0
NM_000284	1624	1564	6525	2682	4657	1371	1045	1305	1343	1570
NM_000285	2530	1169	3322	1985	3037	1349	1054	709	649	1769
NM_000286	442	172	317	98	441	72	35	30	86	100
NM_000287	652	422	1008	678	1459	1020	592	440	396	805
NM_000288	345	182	418	223	868	109	27	46	104	117
NM_000289	801	1031	4151	1199	2977	1944	1534	941	1860	1601
NM_000290	75	22	28	0	68	104	87	59	21	20
NM_000291	14799	6762	33984	13137	30160	7323	4922	6836	6432	8565
NM_000292	842	881	1677	82	1419	1441	1040	798	761	1064
NM_000293	2067	2162	6345	2432	6770	2144	1211	1318	2101	2063
NM_000294	367	322	1200	355	1340	971	408	773	398	999
NM_000295	1988	1300	2369	2971	4660	125	43	85	52	173
NM_000296	3796	1287	4545	452	2882	1876	1331	867	740	927
NM_000297	1046	956	1683	822	3192	893	313	579	844	670
NM_000298	17	11	31	0	294	17	44	8	32	31
NM_000299	76	6	262	347	529	434	337	87	25	402
NM_000300	16	0	25	0	6	14	11	0	0	17
NM_000301	0	1	0	0	1	1	1	0	0	0
NM_000302	6554	4380	13884	2628	10245	1873	1364	3178	3141	2530
NM_000303	1436	884	3774	1268	3357	1164	554	954	607	883
NM_000304	71	112	566	0	0	4	0	0	0	0
NM_000305	3666	2701	8653	1602	6150	4557	1509	4378	2690	3360
NM_000306	0	0	0	0	0	1	0	0	0	0
NM_000307	0	0	0	0	0	0	0	0	0	0
NM_000308	10040	4688	11488	3583	10323	4019	3082	3407	1964	6576
NM_000309	140	174	262	141	364	192	72	129	122	312
NM_000310	3458	2076	12688	2248	7813	1861	1715	1537	2381	3006
NM_000311	19022	9163	29818	2923	9400	10658	3453	7299	5132	6611
NM_000312	20	41	12	0	7	53	76	36	30	52
NM_000313	566	148	401	0	271	2411	942	3640	1202	1782
NM_000314	3018	1878	6341	1180	7558	2601	2207	1372	1492	2778
NM_000315	0	0	0	0	0	0	0	0	0	0
NM_000316	0	0	0	0	0	0	0	0	0	0
NM_000317	582	549	1953	211	1852	852	313	403	420	696
NM_000318	1098	1096	2676	1213	3117	1381	890	801	846	1234
NM_000319	1071	833	3030	993	2528	1098	994	691	786	1118
NM_000320	1071	965	4513	729	2473	446	315	320	688	556
NM_000321	1161	1756	6214	1630	9522	1706	1197	1474	1956	1465
NM_000322	0	0	4	0	2	3	0	6	0	0
NM_000324	0	0	1	0	0	0	0	0	0	0
NM_000325	15	27	62	30	609	27	32	57	135	115
NM_000326	3	0	1	0	0	0	0	0	0	1
NM_000327	51	46	62	1	156	65	74	15	25	45
NM_000328	388	197	712	294	841	237	79	183	167	300
NM_000329	166	240	434	0	294	144	12	125	215	40
NM_000330	1	0	0	0	0	1	0	0	0	0
NM_000331	1039	78	1201	5696	7514	2083	1465	6869	1706	20561
NM_000332	1504	703	1620	610	2349	1599	1005	977	409	458
NM_000333	898	924	2593	798	2356	1768	1154	993	903	1115
NM_000334	4	0	0	0	1	0	0	0	0	0
NM_000335	2	0	2	359	1124	2	0	0	0	0
NM_000336	2052	124	345	508	146	3501	2985	1188	140	1321
NM_000337	0	0	0	0	0	2	0	0	0	0
NM_000338	2	0	1	0	0	0	0	0	0	0
NM_000339	2	0	1	0	0	1	0	0	0	0
NM_000340	0	0	0	0	0	0	0	0	0	0
NM_000341	381	154	819	278	1076	252	109	98	174	180
NM_000342	0	0	0	0	0	0	0	0	0	0
NM_000343	1	0	1	0	0	0	0	0	0	0
NM_000344	269	270	955	228	963	395	208	290	245	322
NM_000345	6	0	3	0	29	57	21	63	31	2
NM_000346	1519	7945	7075	3523	13087	12887	4648	5821	2083	8604
NM_000347	0	9	0	0	11	5	0	0	0	0
NM_000348	0	0	2	0	0	1	0	0	0	0
NM_000349	5	10	16	0	0	7	0	8	4	14
NM_000350	1	0	3	0	0	6	0	0	3	1
NM_000351	2309	603	1595	1111	1161	275	287	133	235	1008
NM_000352	1	0	0	0	0	0	0	0	0	0
NM_000353	0	0	2	0	0	0	0	0	0	0
NM_000354	0	0	0	0	0	0	0	0	0	0
NM_000355	306	60	161	85	443	91	31	78	32	123
NM_000356	2308	1771	16046	3427	7804	1824	1435	917	1677	892
NM_000358	43093	40743	132020	18792	102803	43706	30824	57544	74951	27219
NM_000359	66	32	112	1	65	783	563	156	71	426
NM_000360	50	143	47	0	0	22	14	0	5	0
NM_000361	2333	686	3345	607	624	9602	3930	3093	575	3919
NM_000362	1	0	0	0	0	2	9	0	0	0
NM_000363	5	0	1	0	3	1	0	0	0	0
NM_000364	1	0	0	0	0	14	10	13	0	155
NM_000365	12140	6514	34650	13029	27394	6607	4740	5563	6124	7507
NM_000366	729	629	1284	471	3564	2767	1027	1931	520	709
NM_000367	1203	672	2089	283	1981	701	202	453	305	452
NM_000368	1582	1144	2004	1160	3026	1291	1002	969	962	1247
NM_000369	2	0	0	0	0	0	0	2	0	0
NM_000370	0	0	2	0	0	2	0	0	10	0
NM_000371	0	0	0	0	0	0	0	0	0	0
NM_000372	0	0	0	0	0	0	0	0	0	0
NM_000373	642	710	3199	804	2694	867	565	551	714	556
NM_000374	1297	771	2313	495	3418	898	321	700	814	804
NM_000375	724	551	2250	450	1568	417	253	292	294	344
NM_000376	1448	1738	4012	1438	4046	1026	517	255	575	446
NM_000377	20	24	42	0	58	14	11	15	17	29
NM_000378	0	0	0	0	0	0	0	0	0	0
NM_000379	831	1496	5048	895	1225	776	530	132	1311	595
NM_000380	197	196	704	474	735	293	218	286	181	402
NM_000381	518	772	2738	482	2074	893	826	371	613	532
NM_000382	1521	1784	5107	2783	5469	1435	1293	851	720	1244
NM_000383	0	0	0	0	0	0	0	0	0	0
NM_000384	2	0	1	0	0	244	0	0	0	14
NM_000386	859	683	3912	1592	3114	504	732	617	794	1040
NM_000387	215	273	420	292	924	221	68	189	179	185
NM_000388	2	0	0	0	0	0	0	0	0	0
NM_000389	16285	6245	9814	7141	14341	15255	5584	6158	3658	8930
NM_000390	922	843	3600	793	2438	733	369	523	663	650
NM_000391	8121	3748	8377	1850	7580	2909	1724	2735	1670	3041
NM_000392	34	0	53	0	20	61	11	53	2	9
NM_000393	41	15	70	242	1497	458	69	727	553	51
NM_000394	0	0	0	0	0	0	0	0	0	0
NM_000395	1	0	0	0	0	0	0	0	0	0
NM_000396	98	84	145	0	173	202	104	201	65	137
NM_000397	1	0	4	0	0	0	0	0	0	0
NM_000398	5898	4589	15155	4342	10591	4332	2339	3965	3347	3659
NM_000399	248	0	9	0	0	37	0	5	7	10
NM_000400	369	385	1398	107	1691	767	887	768	1121	761
NM_000401	3741	4349	10967	2586	13139	4059	1960	3217	3128	2844
NM_000402	4506	1553	7359	4379	9198	909	725	597	958	1457
NM_000403	2437	1087	5209	2129	4158	666	500	405	436	611
NM_000404	2607	1566	3865	878	4313	2007	1104	2072	1390	2629
NM_000405	2948	5937	8477	2832	9503	9951	7270	9740	4969	8648
NM_000406	3	0	8	0	51	4	0	3	5	22
NM_000407	3	0	1	0	0	1	0	0	0	0
NM_000408	1390	2213	8932	1957	5345	1309	768	964	1907	1621
NM_000409	0	0	0	0	0	0	0	0	0	0
NM_000410	190	296	624	470	1401	101	125	195	114	174
NM_000411	1507	834	2622	912	2853	1412	411	838	846	959
NM_000412	0	0	0	0	0	0	0	0	0	0
NM_000413	537	383	796	391	928	400	233	173	305	322
NM_000414	2050	1892	5886	2997	9900	2106	1570	1683	2080	2366
NM_000415	0	0	0	0	12	0	0	0	0	0
NM_000416	1984	1266	4235	3605	7395	3222	1092	2644	913	3807
NM_000417	0	0	0	0	0	1	0	0	0	0
NM_000418	3915	2763	6610	800	5937	1515	1052	916	795	2189
NM_000419	3	0	5	0	0	4	0	0	1	0
NM_000420	3	0	1	0	0	1	8	0	0	0
NM_000421	1944	681	2093	721	1569	1076	314	329	466	682
NM_000422	51729	20903	34576	15161	44755	185532	61606	229792	19819	76684
NM_000423	2	0	3	2	0	3	1	1	1	0
NM_000424	52970	18887	119930	31144	48338	67919	31461	89187	40551	35111
NM_000425	724	0	508	2233	5319	6	18	5	229	41
NM_000426	18	0	57	0	63	11	0	15	8	0
NM_000427	0	0	0	0	0	4	0	0	0	0
NM_000428	312	2392	1650	1037	13253	1261	296	1426	1495	212
NM_000429	2	0	0	0	0	0	0	0	0	0
NM_000430	8104	5248	17794	6006	16926	8812	4546	4707	4532	6185
NM_000431	309	535	1602	210	435	300	149	294	684	762
NM_000432	16	1	27	260	64	13	0	10	3	0
NM_000433	481	518	945	144	4253	462	105	156	172	140
NM_000434	0	0	0	0	0	0	0	1	1	0
NM_000435	33	0	64	120	35	195	177	61	22	575
NM_000436	711	791	6482	1702	6248	412	481	607	1611	379
NM_000437	511	353	1033	217	1279	503	463	313	613	615
NM_000438	0	0	0	0	0	0	0	0	0	0
NM_000439	2	0	25	0	0	5	0	6	10	0
NM_000440	9	11	18	0	17	70	96	82	55	52
NM_000441	6	18	20	0	16	15	0	14	4	0
NM_000442	3	0	3	249	35	0	0	0	0	0
NM_000443	1	0	6	0	0	5	23	0	9	0
NM_000444	36	32	38	287	17	229	75	28	2	29
NM_000445	87677	72558	175396	71677	211842	45649	36962	25175	47683	15422
NM_000446	1	0	0	0	0	0	0	5	0	0
NM_000447	886	433	1105	533	932	706	206	407	347	769
NM_000448	30	0	36	96	112	46	17	23	59	30
NM_000449	830	1285	2279	854	3556	928	503	520	969	1273
NM_000450	5	0	0	0	0	2	0	0	0	0
NM_000451	0	0	0	0	0	0	0	0	0	0
NM_000452	1	0	0	0	0	1	0	0	0	0
NM_000453	1	0	1	1	1	0	0	0	0	3
NM_000454	1973	1882	8076	3465	8559	1785	1339	1703	2079	1780
NM_000455	2351	1386	4264	1174	3380	1046	1090	722	819	927
NM_000456	143	155	370	372	475	208	187	230	243	293
NM_000457	2	1	3	0	0	1	0	0	0	0
NM_000458	3	0	0	0	0	2	0	13	0	0
NM_000459	0	0	4	0	42	5	0	0	0	0
NM_000460	0	0	1	0	0	1	0	0	0	0
NM_000461	728	590	1271	620	1254	454	204	492	329	595
NM_000462	4450	3445	12993	2540	8566	5305	2275	3078	3014	3746
NM_000463	1007	898	1388	359	1186	1390	780	475	478	1168
NM_000465	136	384	2889	354	1372	1258	222	203	396	203
NM_000466	345	436	1168	334	1636	741	449	451	609	1057
NM_000474	1	0	0	0	0	0	0	0	0	0
NM_000475	0	0	0	0	0	0	0	0	0	0
NM_000476	964	888	2190	2267	3308	446	360	465	492	541
NM_000477	2	0	0	0	0	0	0	0	0	0
NM_000478	1	0	0	0	0	0	0	0	0	0
NM_000479	28	54	117	0	46	63	31	60	98	39
NM_000480	1037	589	1567	406	2503	905	542	425	210	342
NM_000481	178	167	126	182	696	549	60	225	111	423
NM_000482	0	0	0	0	0	0	0	0	0	0
NM_000483	0	0	0	0	0	0	0	0	0	0
NM_000484	33781	31401	53973	11186	45688	37754	13407	30366	23216	23976
NM_000485	1779	1270	3786	1016	2428	1326	771	735	995	1272
NM_000486	0	0	0	0	0	2	0	0	0	0
NM_000487	1856	832	1405	771	2466	827	537	848	444	1285
NM_000488	0	7	0	0	0	0	0	0	0	0
NM_000489	3796	3794	6606	3509	13501	5734	2424	3179	2776	2793
NM_000490	0	0	0	0	0	0	0	0	0	0
NM_000491	0	0	0	0	0	0	0	0	0	0
NM_000492	2	0	0	0	0	0	0	0	0	0
NM_000493	2	0	6	0	0	1	0	0	2	0
NM_000494	26450	39696	56807	12034	59731	46751	22282	25447	21340	9440
NM_000495	3132	5051	4765	1125	10179	7037	4172	3634	2197	2974
NM_000496	0	0	0	0	0	9	1	5	1	0
NM_000497	0	0	0	0	0	0	0	0	0	0
NM_000498	1	0	0	0	0	0	0	0	0	0
NM_000499	145	45	107	0	38	504	178	98	8	188
NM_000500	0	0	0	0	0	0	0	0	0	0
NM_000501	4	12	0	0	2	1	0	0	0	0
NM_000502	3	0	1	0	19	2	33	0	5	0
NM_000503	5	17	2	0	0	13	0	38	20	0
NM_000504	3	0	1	0	0	2	1	0	0	0
NM_000505	59	0	153	0	155	33	0	45	38	23
NM_000506	0	3	7	0	0	0	0	0	0	0
NM_000507	0	0	0	0	0	2	0	0	0	0
NM_000508	3	0	0	0	0	0	0	0	0	0
NM_000509	18	0	2	0	0	1	0	0	15	109
NM_000510	0	0	0	0	0	2	0	0	0	0
NM_000511	120	11	48	28	129	39	0	62	14	44
NM_000512	637	263	600	71	886	574	305	356	247	525
NM_000513	0	0	0	0	0	0	0	0	0	0
NM_000514	0	0	1	0	0	0	0	0	0	0
NM_000515	0	0	0	0	0	0	0	0	0	0
NM_000516	26898	21183	55966	16711	59576	21190	13472	17952	15258	17987
NM_000517	0	0	0	0	0	0	0	0	0	1
NM_000518	0	0	0	0	0	0	0	0	0	0
NM_000519	1	0	0	0	0	0	0	0	8	0
NM_000520	5212	2756	4599	1766	6914	3061	2066	2221	1822	3731
NM_000521	4574	2869	8897	2718	6621	2128	1322	2102	2174	2936
NM_000522	308	164	632	67	653	185	343	87	222	240
NM_000523	0	0	0	0	11	1	1	0	0	0
NM_000524	0	0	0	0	0	0	0	0	0	0
NM_000525	1	0	0	0	0	0	0	0	0	0
NM_000526	332	606	3027	115	922	4952	918	1137	1185	233
NM_000527	5286	9738	30199	4064	9907	3393	4578	3307	3786	4187
NM_000528	2480	1673	2204	598	3163	3137	1448	1920	1049	2587
NM_000529	0	0	0	0	0	1	0	0	0	0
NM_000530	1	0	11	0	0	4	0	0	7	0
NM_000531	0	0	0	0	0	0	0	0	0	0
NM_000532	512	366	1603	875	2055	230	211	206	590	313
NM_000533	0	0	0	0	0	0	0	0	0	0
NM_000534	575	795	2703	597	1937	868	301	469	773	478
NM_000535	1497	848	3399	1031	3011	686	334	324	309	482
NM_000536	0	0	0	0	0	0	0	0	0	0
NM_000537	2	0	4	0	0	2	0	0	0	0
NM_000538	258	171	394	80	578	143	106	104	115	81
NM_000539	1	0	0	0	0	1	0	0	0	0
NM_000540	10	0	2	0	0	36	152	0	6	1
NM_000541	0	0	0	0	0	0	0	0	0	0
NM_000542	9	0	10	0	203	1	0	8	0	1
NM_000543	905	739	1306	519	1434	444	343	256	298	821
NM_000544	811	331	1783	519	1252	269	129	248	246	303
NM_000545	45	38	134	0	47	28	90	13	2	18
NM_000546	2532	1646	5347	1958	4399	1112	831	1119	1242	1711
NM_000547	0	0	2	0	0	0	0	0	0	0
NM_000548	1960	1502	4323	1449	5535	2126	1259	1078	1469	1646
NM_000549	1	0	0	0	22	0	0	0	0	0
NM_000550	51	0	7	0	28	5	0	14	0	0
NM_000551	2478	1729	4666	2277	7321	2525	1325	1595	1323	1672
NM_000552	8	0	3	0	247	0	0	5	0	0
NM_000553	676	538	3314	493	3469	1438	731	1148	1205	865
NM_000554	0	0	0	0	0	0	0	0	0	0
NM_000555	2	0	0	0	0	0	0	0	0	0
NM_000557	8	0	5	0	0	3	0	0	0	0
NM_000558	0	0	1	0	0	0	0	0	0	1
NM_000559	0	0	1	0	0	0	0	0	0	0
NM_000560	1	0	4	0	19	0	0	0	0	0
NM_000561	1	0	12	0	16	353	186	155	267	126
NM_000562	0	0	0	0	0	0	0	0	0	0
NM_000564	0	0	0	0	0	1	0	0	0	0
NM_000565	2996	890	2639	325	811	1113	879	778	430	484
NM_000566	1	0	5	0	0	1	0	0	10	17
NM_000567	0	0	2	0	0	1	0	0	0	0
NM_000569	0	0	0	0	0	3	1	11	0	0
NM_000570	0	0	0	0	0	0	0	0	0	0
NM_000572	0	0	0	0	30	0	0	0	0	0
NM_000573	0	0	0	0	0	0	0	0	0	0
NM_000574	3231	926	3876	1233	2503	6644	1978	4863	1435	3774
NM_000575	7435	6293	8079	3394	4646	15267	2701	5950	1959	5354
NM_000576	2378	2586	3079	980	894	2205	1249	816	523	2386
NM_000577	1459	990	1189	558	1001	1350	928	267	196	1828
NM_000578	10	12	14	0	24	10	0	0	0	0
NM_000579	2	0	0	0	0	0	0	0	0	0
NM_000581	10451	4552	13386	8011	13192	4307	3581	3582	3797	5216
NM_000582	4	0	5	0	0	1	0	0	0	0
NM_000583	1	0	0	0	0	1	0	0	0	0
NM_000584	331	1044	3496	1297	6704	1014	263	338	105	3212
NM_000585	443	83	362	109	841	411	133	102	75	354
NM_000586	1	0	0	0	0	0	0	0	0	0
NM_000587	1	0	0	0	0	1	0	0	0	0
NM_000588	0	0	0	0	0	0	0	0	0	0
NM_000589	0	0	2	0	0	0	0	0	0	0
NM_000590	0	0	0	0	0	0	0	0	0	0
NM_000591	328	13	110	111	64	292	152	160	39	1398
NM_000593	1	0	0	0	3	0	0	0	0	2
NM_000594	0	0	0	0	0	0	0	0	0	0
NM_000595	0	0	0	0	0	0	0	0	0	0
NM_000596	6	0	24	0	0	2	0	0	0	0
NM_000597	0	0	0	0	8	6	0	11	0	0
NM_000598	6164	1216	762	1	107	7402	14095	2174	38	5686
NM_000599	0	0	0	0	0	1	36	0	0	0
NM_000600	65	35	449	448	1994	36	0	43	39	35
NM_000601	0	0	0	0	0	0	0	0	8	0
NM_000602	20090	105747	52107	17404	183361	85351	19413	35202	24894	16231
NM_000603	180	118	30	23	264	142	90	7	0	9
NM_000605	0	0	0	0	0	0	0	0	0	0
NM_000606	4	0	3	0	0	9	0	0	0	0
NM_000607	16	0	20	0	0	0	0	6	0	0
NM_000608	4	0	3	0	0	0	0	0	0	0
NM_000609	0	0	0	0	0	0	0	0	0	0
NM_000610	10842	16275	44850	13153	48850	14849	5552	12216	13602	6506
NM_000611	14155	23338	47104	13653	78665	16276	5399	11119	11277	8257
NM_000612	17	16	93	0	0	0	0	0	0	0
NM_000613	2	0	1	0	0	7	0	0	2	0
NM_000614	20	11	131	0	39	50	10	35	12	3
NM_000615	2	0	0	0	0	0	0	0	0	0
NM_000616	4	0	3	0	12	2	0	0	0	0
NM_000617	815	522	2612	1524	2886	749	704	505	453	1192
NM_000618	3	0	0	0	0	0	0	0	0	0
NM_000619	0	0	0	0	0	0	0	0	0	0
NM_000620	0	0	0	0	0	0	0	0	0	0
NM_000621	0	0	0	0	0	2	0	0	0	0
NM_000623	48	87	99	279	29	62	406	12	99	575
NM_000624	33	25	36	239	153	2	22	0	7	0
NM_000625	2	0	0	0	0	0	0	0	0	0
NM_000626	0	0	4	0	0	0	0	0	0	0
NM_000627	596	513	754	1093	7849	1212	341	1136	416	123
NM_000628	1043	613	1952	431	1569	539	293	438	303	847
NM_000629	2726	2169	5730	1141	5480	1797	1047	964	884	1634
NM_000631	1	0	1	0	0	1	0	0	0	0
NM_000632	1	4	1	0	0	1	0	0	0	0
NM_000633	13	38	124	0	61	16	0	0	26	0
NM_000634	2	0	3	0	0	0	0	0	0	0
NM_000635	181	364	1170	218	357	431	433	219	195	237
NM_000636	1203	497	3520	3341	5497	1361	810	1351	706	1570
NM_000637	3082	647	7266	1068	3309	1037	1808	884	1337	2227
NM_000638	2	0	1	0	0	2	0	14	3	0
NM_000639	0	0	1	0	0	0	0	0	0	0
NM_000640	35	6	40	0	38	0	0	0	0	0
NM_000641	68	148	87	0	436	88	0	65	60	42
NM_000642	1078	1413	4080	1039	4276	1662	1527	1079	1392	1341
NM_000643	1064	1386	4039	1039	4276	1649	1507	1058	1371	1341
NM_000644	1062	1386	4037	1039	4265	1649	1507	1041	1367	1341
NM_000645	1051	1375	4003	1038	4239	1642	1507	1035	1367	1341
NM_000646	1064	1386	4039	1039	4276	1649	1507	1058	1371	1341
NM_000651	0	0	0	0	0	0	0	0	0	0
NM_000655	0	0	1	0	0	1	0	0	0	12
NM_000657	7	18	59	0	58	3	0	0	0	0
NM_000660	1854	1796	5250	2809	6667	3525	1672	3779	2890	2090
NM_000661	27036	18250	55830	9868	34641	21461	15260	10635	12520	24966
NM_000662	128	63	259	0	624	88	61	147	112	468
NM_000663	37	103	21	0	16	705	55	38	50	76
NM_000665	3	0	1	0	0	14	0	0	1	0
NM_000666	1011	970	2038	235	2502	782	445	433	700	503
NM_000667	4	0	2	0	31	3	0	12	4	37
NM_000668	0	0	0	0	0	0	0	0	0	0
NM_000669	0	0	0	0	0	0	0	0	0	0
NM_000670	0	1	0	0	6	0	0	0	7	0
NM_000671	2247	2682	8636	1785	7895	2811	2143	2088	1936	2182
NM_000672	8	11	21	0	13	22	0	7	1	0
NM_000673	0	0	0	0	0	4	0	0	0	0
NM_000674	0	0	1	0	0	0	0	0	4	0
NM_000675	12	10	17	0	0	25	0	37	6	0
NM_000676	2115	1065	4059	1182	1806	914	316	196	415	364
NM_000677	0	0	3	0	0	0	0	0	0	0
NM_000678	0	0	6	0	0	0	0	0	0	0
NM_000679	106	138	520	47	196	193	135	149	241	199
NM_000680	0	0	0	0	0	0	0	0	0	0
NM_000681	0	0	0	0	0	0	0	0	0	0
NM_000682	1	0	0	0	0	0	0	0	0	0
NM_000683	0	0	0	0	0	0	0	0	0	0
NM_000684	39	16	51	57	76	41	60	0	2	29
NM_000685	0	0	0	0	0	0	0	0	0	0
NM_000686	0	0	0	0	0	1	0	0	0	0
NM_000687	6225	6453	22623	5423	12116	4591	4634	3681	5684	6004
NM_000688	1461	666	3096	1248	2456	409	501	403	561	774
NM_000689	12	0	9	0	0	90	0	3	18	17
NM_000690	96	128	442	247	471	17	0	177	513	933
NM_000691	123	209	265	1604	731	123	266	1	6	164
NM_000692	789	573	4533	1226	2787	921	385	679	835	455
NM_000693	17190	38860	73440	23311	60106	32735	14295	11097	6593	39893
NM_000694	1882	1121	2411	2206	4506	2920	1952	699	486	2224
NM_000695	14	1	260	195	35	12	0	0	7	28
NM_000696	2118	1257	4286	1524	4932	892	999	745	1022	1576
NM_000697	96	35	88	0	166	87	54	58	43	144
NM_000698	75	126	24	61	0	171	83	7	38	52
NM_000699	0	0	0	0	0	0	0	0	0	0
NM_000700	16695	19104	50001	14692	51857	17980	15944	9007	6957	33825
NM_000701	19822	13893	53761	17194	40197	24943	13254	11585	9693	14467
NM_000702	7	0	1	0	0	5	0	0	0	25
NM_000704	0	0	1	0	0	1	0	0	0	0
NM_000705	0	0	1	0	0	0	0	0	0	0
NM_000706	0	0	0	0	0	0	0	0	0	0
NM_000707	0	0	0	0	0	1	0	0	0	0
NM_000709	220	182	463	214	544	981	719	603	803	1166
NM_000710	7	0	14	0	0	13	27	2	19	183
NM_000712	633	568	1050	366	2174	630	352	473	358	996
NM_000713	3163	873	2429	863	3608	2057	1608	1223	573	2011
NM_000714	5273	2286	5398	1149	4128	1786	1218	738	939	1522
NM_000715	1	0	0	0	0	0	0	0	0	0
NM_000716	16	31	35	39	24	122	43	100	149	10
NM_000717	1	0	0	0	0	0	0	0	0	0
NM_000718	1	15	0	0	0	8	0	0	0	0
NM_000719	8	0	1	0	0	2	0	0	0	0
NM_000720	2	0	0	0	11	7	0	7	18	0
NM_000721	0	0	0	0	0	1	0	0	2	0
NM_000722	1	0	0	0	0	0	0	10	9	20
NM_000723	205	172	367	56	355	92	61	71	128	76
NM_000724	12	61	50	0	127	31	0	24	30	19
NM_000725	289	417	672	286	1320	1077	463	329	189	404
NM_000726	2	0	0	0	0	7	0	11	1	1
NM_000727	0	0	0	0	0	2	0	0	17	0
NM_000728	9	0	0	0	0	1	0	0	0	0
NM_000729	5	0	3	0	0	0	0	0	0	0
NM_000730	0	0	0	0	0	0	0	0	0	0
NM_000732	0	0	3	0	0	0	0	0	0	0
NM_000733	0	0	0	0	0	0	0	0	0	0
NM_000734	1	5	0	0	0	0	0	0	2	0
NM_000735	1	0	0	0	0	0	0	0	0	0
NM_000737	5	3	4	0	14	13	1	14	8	2
NM_000738	0	0	0	0	0	0	0	0	0	0
NM_000739	0	0	0	0	0	0	0	0	0	0
NM_000740	348	109	203	0	138	81	105	142	202	99
NM_000741	1	0	5	0	30	2	0	19	0	0
NM_000742	0	0	0	0	0	10	11	0	0	0
NM_000743	14	64	49	0	84	2	0	5	9	22
NM_000744	4	0	0	0	0	0	0	0	0	0
NM_000745	238	585	2619	260	1719	165	165	204	440	247
NM_000746	2	0	1	0	0	0	0	0	2	0
NM_000747	187	299	757	0	257	432	221	276	247	226
NM_000748	0	0	8	0	0	0	0	0	0	0
NM_000749	0	0	0	0	0	0	0	0	0	0
NM_000750	2	0	2	0	0	0	0	0	0	0
NM_000751	1	0	0	0	0	0	0	0	0	0
NM_000754	2849	2202	5576	1859	3825	1156	1075	769	675	1245
NM_000755	1150	806	1074	1645	2923	862	594	600	307	748
NM_000756	0	0	0	0	0	2	0	0	0	0
NM_000757	781	248	2075	1332	1685	125	207	69	109	309
NM_000758	15	64	88	238	114	0	0	0	4	7
NM_000759	6	0	18	1997	3301	12	0	3	38	36
NM_000760	1	0	0	0	0	275	160	0	0	153
NM_000761	0	0	0	0	0	0	0	0	0	0
NM_000762	1	0	0	0	3	2	0	0	0	6
NM_000764	2	0	0	0	0	0	0	0	0	0
NM_000765	12	40	18	0	15	53	48	9	32	1
NM_000766	0	0	0	0	0	0	0	0	0	0
NM_000767	1	0	0	0	0	0	0	0	0	0
NM_000769	0	0	0	0	0	0	0	0	0	0
NM_000770	0	0	0	0	0	21	0	18	6	8
NM_000771	1	0	2	0	11	0	0	0	0	0
NM_000772	6	0	0	0	0	0	0	0	0	0
NM_000773	0	14	0	0	0	16	0	16	4	2
NM_000774	0	0	0	0	1	2	0	0	0	0
NM_000775	6	0	14	0	0	4	0	1	7	0
NM_000777	31	0	24	301	315	275	178	34	36	126
NM_000778	0	0	0	0	0	0	0	0	0	0
NM_000779	3	0	3	0	0	1	0	0	0	1
NM_000780	0	0	0	0	0	0	0	0	0	0
NM_000781	1	15	1	0	12	15	0	0	0	0
NM_000782	7	45	112	1	311	453	398	4	6	61
NM_000783	1	0	0	0	0	0	0	0	0	27
NM_000784	2	0	2	0	0	3	0	14	14	25
NM_000785	42	42	221	265	314	93	87	40	80	90
NM_000786	3998	5623	19733	2864	10228	2949	3051	3434	4532	4386
NM_000787	4	0	0	0	1	0	0	0	0	0
NM_000788	774	773	3528	317	3804	324	329	205	588	430
NM_000789	209	21	31	96	61	7	11	0	6	70
NM_000790	0	0	0	0	0	0	0	0	0	0
NM_000791	517	1206	7645	1725	6194	493	478	410	1719	385
NM_000792	9	0	6	0	13	7	0	0	0	0
NM_000793	4	43	7	0	14	13	0	7	0	0
NM_000794	0	0	0	0	0	0	0	0	0	0
NM_000795	16	36	11	0	0	21	0	0	1	0
NM_000796	2	0	0	0	0	0	0	0	0	0
NM_000797	2	7	6	0	6	9	0	6	9	0
NM_000798	1	0	0	0	0	6	0	9	0	0
NM_000799	1	0	0	0	0	2	0	0	0	0
NM_000800	1	0	0	0	4	229	0	0	3	0
NM_000801	13142	12813	29117	4787	17849	5367	3564	3779	4592	5530
NM_000802	47	7	16	21	41	169	33	251	51	76
NM_000803	0	0	0	0	0	0	0	0	0	0
NM_000804	8	0	2	0	0	19	73	37	33	0
NM_000805	3	0	1	0	0	1	26	0	0	0
NM_000806	0	0	0	0	0	0	0	0	0	0
NM_000807	0	0	0	0	0	0	0	0	0	0
NM_000808	8	51	42	0	18	1	0	5	2	17
NM_000809	0	0	0	0	0	1	0	0	0	0
NM_000810	0	0	0	0	0	0	0	0	0	0
NM_000811	1	0	0	0	0	0	0	0	0	0
NM_000812	1	0	0	0	0	1	0	0	0	0
NM_000813	2	0	0	0	0	0	0	0	0	0
NM_000814	0	0	0	0	0	0	0	0	0	0
NM_000815	0	0	0	0	0	0	0	0	0	0
NM_000816	0	0	0	0	0	0	0	0	0	0
NM_000817	57	25	124	70	154	300	76	16	46	60
NM_000818	0	0	0	0	0	0	0	0	0	0
NM_000819	3120	2864	13167	2891	9290	3075	2129	2147	3176	1980
NM_000820	2465	2161	5457	296	3481	2061	608	1741	1807	1681
NM_000821	2655	1967	5501	1153	4259	1953	1200	1605	1437	2163
NM_000823	0	0	0	0	0	0	0	0	0	0
NM_000824	92	155	397	61	148	26	0	6	21	35
NM_000825	22	13	65	24	110	371	0	92	64	26
NM_000826	1	0	0	0	0	4	0	0	0	0
NM_000827	2	0	0	0	0	0	0	0	0	0
NM_000828	0	0	0	0	0	1	0	0	0	0
NM_000829	1	0	0	0	0	1	0	0	2	6
NM_000830	7	0	3	0	9	5	0	30	1	0
NM_000831	1	0	0	0	0	0	0	0	0	0
NM_000832	6	0	5	0	0	1	0	0	4	5
NM_000833	3	0	0	0	0	2	0	0	0	0
NM_000834	1	0	2	0	0	0	0	0	0	0
NM_000835	7	0	5	0	12	21	0	20	9	0
NM_000836	1543	270	1081	551	1797	209	183	193	237	231
NM_000837	10556	4268	8059	3001	8678	8329	7191	5790	2436	6990
NM_000839	1	0	9	0	6	2	49	0	0	0
NM_000840	0	0	0	0	0	0	0	5	0	4
NM_000841	1	0	0	0	1	1	0	0	1	0
NM_000842	1	0	0	0	0	0	0	12	9	0
NM_000843	0	0	0	0	0	0	0	0	0	0
NM_000844	0	0	0	0	0	0	0	0	0	0
NM_000845	0	0	0	0	0	0	0	0	0	0
NM_000846	0	0	0	0	0	0	0	0	0	0
NM_000847	0	0	0	0	0	0	0	0	0	0
NM_000848	1	0	0	0	12	33	1	25	8	4
NM_000849	122	109	130	0	217	136	134	66	15	53
NM_000850	128	160	525	0	701	134	105	60	162	148
NM_000851	0	0	0	0	0	0	0	0	0	0
NM_000852	14164	9352	26168	7496	19904	13142	9036	12099	10504	14677
NM_000853	0	1	0	0	0	0	0	0	0	0
NM_000854	43	24	96	75	243	86	23	93	87	161
NM_000855	2	0	0	0	0	0	0	0	0	0
NM_000856	3	0	0	0	0	5	34	0	0	0
NM_000857	0	0	0	0	0	0	0	0	0	0
NM_000858	6216	2787	9031	3388	8947	1991	1176	1290	1202	2434
NM_000859	2724	3341	10527	1563	5512	2075	2539	2402	3093	2733
NM_000860	60	180	518	136	422	180	1014	0	1	262
NM_000861	330	541	1342	1979	3663	231	161	207	139	268
NM_000862	4	22	2	0	0	1	0	0	0	0
NM_000863	0	0	4	0	0	13	20	0	9	0
NM_000864	17	22	22	0	54	14	0	2	12	72
NM_000865	1	0	0	0	0	2	0	0	0	0
NM_000866	0	0	0	0	0	0	0	0	0	0
NM_000867	2	0	5	0	0	0	0	0	0	0
NM_000868	2	0	0	0	0	2	0	4	0	0
NM_000869	18	0	3	0	15	32	63	18	0	21
NM_000870	2	0	0	0	0	0	0	0	0	0
NM_000871	0	0	0	0	0	4	0	0	0	16
NM_000872	260	341	661	0	238	189	107	65	69	28
NM_000873	121	86	252	930	788	11	0	14	57	33
NM_000874	819	227	546	2	770	214	151	95	183	192
NM_000875	2833	4801	5694	1389	5053	6363	3458	3640	2988	2104
NM_000876	17624	9776	23182	5571	20504	7524	5218	5153	3892	4196
NM_000877	158	11	383	786	699	1103	60	316	124	284
NM_000878	3	0	0	0	0	2	0	0	0	0
NM_000879	0	0	0	0	0	1	0	0	0	0
NM_000880	2	0	9	0	356	12	27	4	12	40
NM_000882	19	0	27	81	7	11	0	23	3	6
NM_000883	2879	2376	9401	1429	6880	991	1112	663	1418	1534
NM_000884	4513	4554	18182	4339	15363	6572	5674	5034	5910	7903
NM_000885	5	0	1	0	19	30	0	0	4	0
NM_000887	0	0	3	0	13	0	0	0	0	0
NM_000888	4844	13175	10949	2386	46467	20527	7662	8589	3470	6352
NM_000889	158	78	106	588	333	35	76	0	0	31
NM_000890	1	0	0	0	11	0	0	0	0	0
NM_000891	2	0	0	0	0	4	0	0	0	44
NM_000892	1	0	1	0	17	1	0	6	0	0
NM_000893	0	0	0	0	0	0	0	0	0	0
NM_000894	11	35	18	0	25	41	20	3	6	45
NM_000895	2864	2689	7209	3620	7568	4311	3805	2404	2806	5591
NM_000896	98	40	44	0	55	244	187	26	44	39
NM_000898	34	0	95	265	217	2	0	0	8	1
NM_000899	725	1159	2101	236	1867	1464	1175	587	973	470
NM_000900	3	20	12	0	0	0	0	0	0	0
NM_000901	12	0	8	0	15	8	0	20	12	23
NM_000902	2453	1166	2954	2890	6582	7341	2998	4258	1425	1427
NM_000903	5801	3716	20776	7915	18469	2031	1814	1294	1939	4402
NM_000904	384	233	1035	322	1324	218	126	151	117	305
NM_000905	0	0	0	0	0	0	0	0	0	0
NM_000906	3	0	2	0	0	2	11	5	31	9
NM_000908	50	0	317	0	82	41	9	0	6	15
NM_000909	0	0	0	0	12	1	0	0	8	0
NM_000910	0	0	0	0	0	1	0	0	0	0
NM_000911	0	0	0	0	0	0	0	0	0	0
NM_000912	1	0	0	0	0	1	0	0	0	0
NM_000913	11	16	3	0	0	10	16	5	13	8
NM_000914	2	0	0	0	0	0	0	0	0	0
NM_000915	0	0	0	0	0	0	0	0	0	0
NM_000916	14	32	66	0	317	16	0	15	29	0
NM_000917	4488	1537	5617	2323	3641	5507	5253	3061	1784	3836
NM_000918	41221	17626	53593	14034	42487	14266	11200	14413	15322	16915
NM_000919	7406	4516	8674	3036	12466	5894	3795	6642	3386	5240
NM_000920	769	922	2256	1074	1763	398	825	194	833	742
NM_000921	3	0	0	0	0	6	28	0	6	0
NM_000922	8	0	12	0	0	5	29	239	249	75
NM_000923	14	0	4	0	22	23	1	0	11	0
NM_000924	0	0	0	0	0	0	0	0	0	0
NM_000925	847	1085	4832	2163	3652	1072	637	938	1117	1374
NM_000926	3	0	0	0	0	1	0	0	0	0
NM_000927	1	0	1	0	0	0	0	0	0	0
NM_000928	1	0	0	0	0	0	0	0	0	0
NM_000929	0	0	1	0	0	0	0	0	0	0
NM_000930	8313	21625	21099	1146	6627	1902	449	87	267	880
NM_000932	1788	1795	6905	1608	5327	2313	2120	1833	1994	1897
NM_000933	87	47	621	145	328	171	156	2837	5447	492
NM_000934	69	13	53	74	86	42	72	33	41	2
NM_000935	8724	5290	14613	5105	12950	5900	2061	6177	3659	2818
NM_000936	0	0	0	0	0	11	0	0	3	1
NM_000937	5389	3642	13479	3795	9591	4010	3851	2617	3935	3120
NM_000938	4265	3412	12389	2083	11012	4417	2438	3162	3033	3143
NM_000939	0	0	0	0	0	0	0	0	0	0
NM_000940	68	0	92	0	53	24	1	51	51	71
NM_000941	2126	988	2760	1138	2379	1100	1273	542	560	1710
NM_000942	11831	7644	20625	5152	12341	5757	3740	5153	5583	7482
NM_000943	1171	688	1389	889	2204	749	354	622	379	1119
NM_000944	3203	5071	13144	3716	12373	4192	1990	2471	3336	2235
NM_000945	3251	2168	8232	1861	7416	2299	1409	1255	1640	1815
NM_000946	199	428	3976	577	1823	108	78	206	329	120
NM_000947	481	441	2093	773	1993	166	213	174	453	182
NM_000948	0	0	0	0	0	1	0	0	0	0
NM_000949	2	0	1	0	18	1	0	0	0	0
NM_000950	981	1595	1904	252	2632	704	469	902	545	737
NM_000951	298	222	226	258	328	436	444	340	212	316
NM_000952	930	695	787	1060	4756	65	148	99	82	370
NM_000953	1	0	0	0	0	0	0	0	0	0
NM_000954	6	0	2	0	0	6	0	0	0	0
NM_000955	1	0	2	0	24	1	0	0	6	0
NM_000956	20	33	70	0	484	675	128	486	518	213
NM_000958	163	132	372	133	154	194	431	24	148	309
NM_000959	10	0	39	0	321	1	0	0	0	0
NM_000960	0	0	1	0	0	0	0	0	0	0
NM_000961	3	0	2	0	0	0	0	0	0	0
NM_000962	178	30	837	559	94	101	108	192	742	346
NM_000963	373	2353	1312	6	395	14351	5619	7133	1526	10295
NM_000964	606	296	1914	883	813	494	216	175	99	321
NM_000965	26	84	112	0	0	653	546	14	0	97
NM_000966	2736	1780	3937	1215	2605	2552	1699	1152	614	1760
NM_000967	33001	28486	96924	24591	80425	48595	27501	25244	24409	48311
NM_000968	43538	38906	116848	31294	84947	67806	40651	39380	32640	62374
NM_000969	24928	19580	59491	18371	59316	33737	22311	21251	17452	34600
NM_000970	26828	17407	55547	17436	46795	23937	15261	17403	14844	26034
NM_000971	26523	25154	78715	24419	82869	56288	36284	36476	30006	58982
NM_000972	29384	26901	69364	21195	64631	45458	27489	25079	22563	50182
NM_000973	45271	33192	111460	38622	89998	55474	40252	40685	34515	73139
NM_000975	18254	14031	47459	19071	49902	23232	15492	19037	14708	30745
NM_000976	19194	11821	44844	14333	42976	24810	14194	18804	14323	28409
NM_000977	32572	19354	53955	20214	46438	31647	18976	17635	15065	33313
NM_000978	12959	10727	37724	11479	33993	24839	14852	17013	12197	26698
NM_000979	21957	10120	33823	8746	28161	25731	16520	15447	17059	28249
NM_000980	20988	13015	37788	10294	28969	17403	11452	8752	7190	16931
NM_000981	16149	13094	48677	13223	37420	22705	13090	13090	12094	22398
NM_000982	20406	11612	38297	11014	37753	22260	11788	12417	10602	17569
NM_000983	8110	9058	24007	7840	23769	9563	6814	7014	6872	11748
NM_000984	22642	16710	48046	16184	42604	24440	13879	13789	12803	23181
NM_000985	20700	14936	47528	14754	44783	25458	16091	19459	19467	31291
NM_000986	15300	7784	26669	6670	21039	12116	8991	7160	7199	12267
NM_000987	26067	15511	41808	14168	49222	30858	14944	22442	14275	29109
NM_000988	14348	8887	29122	10660	24189	12119	9637	7465	7688	13726
NM_000989	22704	10933	41688	11296	35710	25952	18246	16761	12611	25109
NM_000990	20875	15080	45370	14445	43251	23710	16861	19380	16375	35656
NM_000991	24386	10755	30592	9857	30870	24959	17498	20358	16761	25840
NM_000992	17045	9453	30833	9596	28032	17890	9845	11488	8468	19263
NM_000993	17546	10678	29530	8427	28601	19553	11760	10061	9505	20745
NM_000994	19547	11232	35150	13894	26526	16956	12736	12806	10227	20040
NM_000995	6876	5490	15663	3951	15596	9880	5940	5908	4497	9740
NM_000996	6020	5376	20402	4974	16496	9157	6279	5343	6294	10791
NM_000997	19076	9552	26970	9123	25661	16644	9165	11234	8337	15848
NM_000998	25183	12594	33104	8645	33522	25354	14307	11962	11247	24936
NM_000999	9750	5454	18808	5393	15607	9435	4999	5910	4515	10694
NM_001000	6871	5245	17204	4557	14815	11407	5885	6586	5934	10082
NM_001001	4844	2523	8180	3163	8323	2731	2385	2180	1908	4350
NM_001001132	1503	1278	3984	1449	4282	2526	1579	1966	1254	1183
NM_001001290	1242	915	1464	0	233	372	329	164	177	170
NM_001001317	0	0	0	0	0	0	0	0	0	0
NM_001001323	10289	2164	21133	6840	29249	1462	1161	1373	3403	1455
NM_001001325	0	0	0	0	0	0	0	0	0	0
NM_001001329	9437	5935	15937	5651	15764	7373	5742	6648	6576	8788
NM_001001330	6353	6929	17237	3720	15602	5040	2630	4875	4806	5518
NM_001001331	0	0	3	0	0	1	0	0	0	0
NM_001001342	1345	1299	2166	538	2589	1426	495	759	815	988
NM_001001343	2	0	0	0	0	0	0	0	0	0
NM_001001344	1	19	0	0	0	0	0	0	0	0
NM_001001346	1	0	10	0	7	0	0	0	6	0
NM_001001349	2347	916	2667	303	1861	979	694	589	422	1083
NM_001001389	10836	16246	44820	13153	48770	14826	5532	12168	13581	6433
NM_001001390	10224	14832	42337	12603	47343	13477	5116	10703	12194	5832
NM_001001391	9321	13434	39341	11900	44267	12049	4620	9436	10994	5320
NM_001001392	7651	10735	31373	9697	35958	9752	3789	7455	8764	4411
NM_001001394	4	27	6	0	24	2	0	0	0	20
NM_001001395	1	0	4	0	1	3	0	2	9	42
NM_001001396	14585	5026	12412	10559	30811	9322	6923	5668	1707	3738
NM_001001410	1500	643	3103	1222	1789	624	529	435	533	605
NM_001001411	2	0	0	0	0	1	0	1	0	1
NM_001001412	4	0	22	0	58	0	0	0	4	0
NM_001001413	0	0	0	0	0	0	0	0	0	0
NM_001001414	11	0	12	260	184	14	0	0	0	0
NM_001001415	54	8	47	0	1	51	0	6	48	41
NM_001001417	1	2	1	0	1	1	2	0	0	0
NM_001001418	186	110	148	246	572	211	123	184	72	482
NM_001001419	2482	2986	6726	1829	9607	3493	1242	1617	1740	1317
NM_001001420	2482	2986	6725	1829	9607	3493	1242	1617	1740	1317
NM_001001430	1	0	0	0	0	14	10	13	0	155
NM_001001431	1	0	0	0	0	14	10	13	0	155
NM_001001432	1	0	0	0	0	14	10	13	0	155
NM_001001433	5198	3611	9583	3781	15897	5630	2310	2518	2561	2802
NM_001001436	204	134	815	466	617	186	82	83	78	183
NM_001001437	0	0	0	0	0	0	0	0	0	0
NM_001001438	1106	1867	3997	1189	2905	989	918	885	1433	603
NM_001001479	349	61	198	48	304	39	0	50	41	9
NM_001001480	0	0	0	0	0	0	0	0	0	0
NM_001001481	1363	1693	3931	1376	3754	1590	1166	1347	1388	1539
NM_001001483	753	458	1832	961	1838	1042	738	471	493	870
NM_001001484	458	285	1638	194	1272	313	153	290	479	297
NM_001001485	5613	4082	11985	2543	13582	4756	2929	2939	3835	3004
NM_001001486	5763	4275	12749	2605	14051	4885	3041	3387	4054	3103
NM_001001487	5735	4265	12693	2605	14015	4864	3013	3340	4030	3073
NM_001001502	1	0	3	0	9	0	0	0	0	0
NM_001001503	668	397	1088	366	1054	528	674	290	330	339
NM_001001520	1235	945	2780	644	3439	721	850	772	946	653
NM_001001521	2357	2133	6394	1135	9986	2043	1232	1891	2169	1620
NM_001001522	54	10	136	2	87	5756	845	11980	1499	2496
NM_001001523	10	0	0	0	67	8	0	0	2	0
NM_001001524	1	0	0	0	0	2	0	15	7	0
NM_001001547	15	0	7	0	0	57	0	191	31	93
NM_001001548	18	0	16	0	0	96	14	302	50	144
NM_001001549	1091	345	1270	584	4890	9	0	0	0	25
NM_001001550	1090	345	1268	584	4863	9	0	0	0	25
NM_001001551	49	17	95	115	94	25	0	56	36	57
NM_001001552	0	0	0	0	0	0	0	0	0	0
NM_001001555	1127	346	1292	584	4958	9	0	0	0	25
NM_001001556	1032	517	1892	263	1234	751	696	582	734	889
NM_001001557	0	0	0	0	0	1	0	0	0	0
NM_001001560	1240	653	2088	339	1671	1152	685	575	590	1111
NM_001001561	286	182	543	124	270	479	149	135	137	229
NM_001001563	1582	702	4129	548	1870	816	598	1226	1108	948
NM_001001567	27	63	120	0	16	175	100	0	1	3
NM_001001568	27	63	120	0	16	175	100	0	1	3
NM_001001569	27	62	120	0	16	173	100	0	1	3
NM_001001570	27	62	120	0	16	173	100	0	1	3
NM_001001571	27	63	120	0	16	175	100	0	1	3
NM_001001572	26	46	102	0	16	173	70	0	1	3
NM_001001573	26	46	106	0	16	178	70	0	1	3
NM_001001574	27	63	120	0	16	175	100	0	1	3
NM_001001575	26	45	101	0	16	171	70	0	1	3
NM_001001576	27	62	120	0	16	173	100	0	1	3
NM_001001577	27	45	118	0	16	172	70	0	1	3
NM_001001578	27	62	120	0	16	173	100	0	1	3
NM_001001579	27	62	120	0	16	173	100	0	1	3
NM_001001580	26	45	101	0	16	171	70	0	1	3
NM_001001581	27	63	122	0	16	179	100	0	1	3
NM_001001582	27	63	122	0	16	179	100	0	1	3
NM_001001583	27	63	122	0	16	179	100	0	1	3
NM_001001584	27	63	120	0	16	175	100	0	1	3
NM_001001585	27	63	122	0	16	179	100	0	1	3
NM_001001653	1240	542	2084	360	2408	571	270	344	442	658
NM_001001655	235	130	990	436	688	283	300	174	126	440
NM_001001656	0	0	0	0	0	0	0	0	0	0
NM_001001657	0	0	0	0	0	0	0	0	0	0
NM_001001658	1	0	0	0	0	0	0	0	0	0
NM_001001659	0	0	0	0	0	0	0	0	0	0
NM_001001660	411	180	419	47	732	383	176	210	115	250
NM_001001661	58	28	35	0	71	71	146	43	38	18
NM_001001662	66	89	217	124	510	279	113	96	129	70
NM_001001663	1	0	0	0	0	0	0	0	0	0
NM_001001664	1233	930	2611	962	3365	590	400	395	446	635
NM_001001665	84	485	365	0	533	49	39	23	37	90
NM_001001666	1	0	0	0	0	0	0	0	0	0
NM_001001667	1	0	0	0	0	0	0	0	0	0
NM_001001668	0	0	0	0	0	0	0	0	0	0
NM_001001669	239	112	167	160	623	494	251	321	86	852
NM_001001670	0	0	0	0	0	0	0	0	0	0
NM_001001671	157	254	524	76	388	193	254	169	115	304
NM_001001673	0	0	0	0	0	0	0	0	0	0
NM_001001674	0	0	0	0	0	0	0	0	0	0
NM_001001676	0	0	0	0	0	0	0	0	0	0
NM_001001683	441	149	630	14	491	222	173	254	192	267
NM_001001694	0	0	0	0	0	2	0	0	0	0
NM_001001701	2833	2020	4464	988	4882	2811	1640	2311	1623	3960
NM_001001709	1	0	4	0	0	0	0	0	0	0
NM_001001710	577	529	4346	1547	3144	240	227	318	479	284
NM_001001711	1	0	0	0	0	0	0	0	0	0
NM_001001712	0	0	0	0	0	0	0	0	0	0
NM_001001713	296	0	59	0	51	13	32	9	5	4
NM_001001715	79	62	120	0	337	20	26	16	75	38
NM_001001722	0	0	0	0	0	0	0	0	0	0
NM_001001732	4	9	10	0	227	2	0	0	18	6
NM_001001734	1	0	0	0	0	0	0	0	0	0
NM_001001740	1080	908	2749	360	2782	737	685	598	555	899
NM_001001786	0	0	1	0	0	0	0	0	3	0
NM_001001788	164	37	163	26	153	262	353	332	39	455
NM_001001790	916	1084	4983	779	3988	1067	299	806	683	675
NM_001001791	954	2978	4372	3603	12082	2253	570	538	657	3896
NM_001001794	91	61	70	485	452	114	15	34	33	153
NM_001001795	1593	527	1623	954	1536	820	680	526	480	655
NM_001001802	1	0	0	0	0	3	0	0	0	0
NM_001001821	0	0	0	0	0	0	0	0	0	0
NM_001001824	0	0	0	0	0	0	0	0	0	0
NM_001001827	0	0	0	0	0	0	0	0	0	0
NM_001001850	46	37	39	0	40	28	0	22	22	123
NM_001001851	1	0	0	0	0	0	0	0	0	0
NM_001001852	2701	379	3465	261	1893	1337	1063	347	432	1409
NM_001001872	22	0	15	0	29	8	0	18	42	13
NM_001001874	1	0	0	0	0	0	0	0	0	0
NM_001001875	0	0	0	0	0	0	0	0	0	0
NM_001001877	0	0	0	0	0	0	0	0	0	0
NM_001001888	0	0	1	0	0	0	0	0	0	0
NM_001001890	5194	5462	12103	3433	11540	8997	3751	5417	3165	3163
NM_001001891	34	6	58	100	82	13	0	6	35	13
NM_001001894	8085	8476	14453	5975	23324	7194	4239	5834	6165	6334
NM_001001895	1	0	1	0	0	1	0	0	0	0
NM_001001912	0	0	0	0	0	0	0	0	0	0
NM_001001913	0	0	0	0	0	0	0	0	0	0
NM_001001914	0	0	0	0	0	0	0	0	0	0
NM_001001915	1	0	0	0	0	0	0	0	0	0
NM_001001916	1	0	0	0	0	0	0	0	0	0
NM_001001917	0	0	0	0	0	0	0	0	0	0
NM_001001918	0	0	0	0	0	0	0	0	0	0
NM_001001919	2	0	0	0	0	0	0	0	0	0
NM_001001920	0	0	0	0	0	0	0	0	0	0
NM_001001921	0	0	0	0	0	0	0	0	0	0
NM_001001922	0	0	0	0	0	0	0	0	0	0
NM_001001923	0	0	0	0	0	0	0	0	0	0
NM_001001924	1632	384	1078	280	197	1699	939	1024	126	1687
NM_001001925	1632	384	1076	280	197	1695	939	1024	124	1687
NM_001001928	1474	632	1345	863	1240	1681	1166	720	509	932
NM_001001931	1206	165	827	280	151	1240	652	665	66	1342
NM_001001933	0	0	0	0	0	0	0	0	8	0
NM_001001935	7522	6608	31482	8086	24202	6897	5989	5454	9557	8642
NM_001001936	1311	2562	2760	642	3757	2572	900	1489	1575	781
NM_001001937	7522	6608	31481	8086	24202	6896	5989	5454	9557	8642
NM_001001938	0	0	0	0	0	1	0	0	0	0
NM_001001952	0	0	0	0	0	0	0	0	0	0
NM_001001953	0	0	0	0	0	0	0	0	0	0
NM_001001954	0	0	0	0	0	0	0	0	0	0
NM_001001955	0	0	0	0	0	0	0	0	0	0
NM_001001956	0	0	0	0	0	0	0	0	0	0
NM_001001957	0	0	0	0	0	0	0	0	0	0
NM_001001958	0	0	0	0	0	0	0	0	0	0
NM_001001959	0	0	0	0	0	0	0	0	0	0
NM_001001960	0	0	0	0	0	0	0	0	0	0
NM_001001961	0	0	0	0	0	0	0	0	0	0
NM_001001963	1	0	0	0	0	0	0	0	0	0
NM_001001964	0	0	0	0	0	0	0	0	0	0
NM_001001965	0	0	0	0	0	0	0	0	0	0
NM_001001966	0	0	0	0	0	0	0	0	0	0
NM_001001967	2	0	0	0	0	0	0	0	0	0
NM_001001968	0	0	0	0	0	0	0	0	0	0
NM_001001971	4	0	7	0	0	3	0	0	0	0
NM_001001973	2218	2245	8802	1489	8648	1840	1473	1920	2261	2408
NM_001001974	2065	1345	3164	565	4786	3598	1766	2164	1417	1919
NM_001001975	661	709	3012	764	1748	1340	676	429	519	923
NM_001001976	867	614	3422	586	2205	672	530	498	706	494
NM_001001991	0	0	1	0	0	0	0	0	0	0
NM_001001992	2251	1629	6359	1997	4678	1657	834	1115	1137	1178
NM_001001994	7	27	17	0	6	23	0	23	18	0
NM_001001995	10	10	35	0	41	41	0	55	38	3
NM_001001996	7	27	17	0	6	23	0	23	21	0
NM_001001998	2292	1611	8260	1485	7643	1677	1397	1505	1803	1816
NM_001002	65933	41756	104441	27295	76284	63873	35885	26480	27352	52856
NM_001002000	1186	1127	2952	860	3922	1883	910	1023	884	1569
NM_001002001	1186	1127	2952	860	3922	1883	910	1023	884	1569
NM_001002002	1165	1097	2903	772	3882	1893	910	1040	877	1535
NM_001002006	13	24	19	0	50	24	0	0	23	18
NM_001002009	469	686	3226	387	1602	879	492	468	567	823
NM_001002010	468	686	3226	387	1592	877	492	468	566	822
NM_001002017	400	260	922	244	2106	347	331	477	262	499
NM_001002018	405	260	926	244	2139	346	331	488	262	487
NM_001002019	676	373	2674	646	1275	559	170	291	347	347
NM_001002020	670	373	2657	646	1275	557	167	289	338	347
NM_001002021	3570	2203	6749	2561	7202	2725	1478	1582	1836	2331
NM_001002026	1	0	2	0	38	2	0	5	7	0
NM_001002027	682	435	3045	683	2052	353	383	204	385	505
NM_001002029	0	0	0	0	0	0	0	0	0	1
NM_001002030	1799	1901	5213	1766	5204	2123	1597	856	1196	1710
NM_001002031	2906	1662	5504	1050	3846	2827	1953	1426	1305	3267
NM_001002032	6971	7336	18558	4610	17578	2113	1897	1600	2592	3132
NM_001002033	6973	7336	18573	4610	17578	2114	1911	1600	2592	3146
NM_001002034	184	165	450	92	1006	662	416	490	240	334
NM_001002035	0	0	0	0	0	0	0	0	0	0
NM_001002036	0	0	0	0	0	0	0	0	0	0
NM_001002231	2	0	0	0	0	0	0	0	0	0
NM_001002235	1909	1233	2267	2864	4367	113	43	68	45	173
NM_001002236	1985	1292	2364	2971	4659	124	43	85	52	173
NM_001002243	2243	920	3480	1467	3469	1663	920	893	780	1169
NM_001002244	2278	1040	3108	827	3414	592	586	340	563	938
NM_001002245	2273	1040	3093	827	3404	586	586	337	547	938
NM_001002246	2277	1040	3100	827	3404	588	586	337	548	938
NM_001002247	2273	1040	3093	827	3404	586	586	337	548	938
NM_001002248	2277	1040	3100	827	3404	588	586	337	548	938
NM_001002249	2271	1040	3067	755	3372	584	585	332	541	907
NM_001002251	4329	1664	7178	1874	6206	3553	1904	2002	1920	3969
NM_001002252	4327	1664	7177	1874	6206	3551	1880	1984	1920	3969
NM_001002254	0	0	0	0	0	0	0	0	0	0
NM_001002255	3	0	4	0	46	5	23	0	0	0
NM_001002257	1501	1030	4094	1253	3218	984	416	647	701	674
NM_001002258	2386	2358	9702	2490	8120	2109	1517	1763	2253	2499
NM_001002259	3685	2592	8061	2031	7555	1265	896	601	1335	809
NM_001002261	613	510	1410	240	1135	818	245	375	374	704
NM_001002262	630	531	1430	240	1164	827	245	375	389	704
NM_001002264	691	239	354	92	997	480	152	423	72	1089
NM_001002266	688	278	810	518	1296	1156	532	596	538	452
NM_001002269	474	412	2792	644	1410	330	299	394	358	406
NM_001002273	0	0	0	0	0	0	0	0	0	0
NM_001002274	0	0	0	0	0	0	0	0	0	0
NM_001002275	0	0	0	0	0	0	0	0	0	0
NM_001002292	1173	708	3292	1109	3112	678	167	594	833	798
NM_001002294	3	12	0	0	27	0	0	0	0	0
NM_001002295	177	242	206	0	523	277	46	229	85	330
NM_001002296	1095	952	2492	588	3165	1037	576	992	720	1422
NM_001002755	419	474	1880	646	2100	228	221	279	304	485
NM_001002756	416	466	1849	646	2087	225	221	279	301	487
NM_001002758	0	0	0	0	0	0	0	0	0	0
NM_001002759	147	179	1333	743	1564	55	0	28	209	145
NM_001002760	0	0	0	0	0	0	0	0	0	0
NM_001002761	0	0	0	0	0	0	0	0	0	0
NM_001002762	2327	1018	3806	1554	5116	4531	3018	2734	2303	3036
NM_001002796	231	100	569	62	543	19	84	0	13	27
NM_001002800	2209	4413	34997	6942	25666	1338	1706	1969	5560	1425
NM_001002810	95	0	54	0	186	345	109	140	52	36
NM_001002811	2336	1602	3462	1903	5099	4862	2553	2542	2329	1632
NM_001002812	1825	1174	2790	1538	4100	3679	2121	2335	1752	1400
NM_001002814	2685	1657	4903	5795	11504	8716	6153	2150	1518	18792
NM_001002836	1192	395	2167	769	1090	669	476	811	670	677
NM_001002837	9	17	20	84	12	32	19	23	25	65
NM_001002838	1	17	4	0	17	4	0	0	7	0
NM_001002841	0	0	0	0	0	0	0	0	0	0
NM_001002843	535	690	1554	337	1179	572	525	361	417	389
NM_001002844	185	223	772	244	664	560	45	106	77	97
NM_001002857	45308	68974	164695	34119	127576	52436	36338	41569	35129	69358
NM_001002858	45259	68948	164493	34045	127485	52418	36338	41550	35095	69259
NM_001002860	2385	2083	5795	1316	5746	2117	1145	1372	1566	1215
NM_001002862	26	7	116	192	22	129	71	256	218	65
NM_001002876	117	176	1234	133	381	19	92	15	178	21
NM_001002877	864	792	2730	337	1725	1150	643	640	585	646
NM_001002878	865	792	2735	337	1725	1150	643	640	590	646
NM_001002879	855	792	2726	337	1724	1147	643	621	589	646
NM_001002880	598	414	1008	360	1023	389	382	258	301	265
NM_001002901	57	46	107	0	6	15	37	10	9	37
NM_001002905	0	0	0	0	0	0	0	0	0	0
NM_001002906	0	0	0	0	0	0	0	0	0	0
NM_001002907	0	0	0	0	0	0	0	0	0	0
NM_001002909	2149	1534	4227	1566	5844	2186	1489	1358	1512	1384
NM_001002911	0	0	0	0	0	0	0	0	0	0
NM_001002912	2	0	1	0	8	0	0	0	0	0
NM_001002913	396	158	616	265	534	137	188	103	135	207
NM_001002914	1019	930	819	486	2585	1020	458	682	496	673
NM_001002915	4	0	11	0	28	3	0	0	3	0
NM_001002916	0	0	0	0	0	0	0	0	0	0
NM_001002917	0	0	0	0	0	0	0	0	0	0
NM_001002918	0	0	0	0	0	0	0	0	0	0
NM_001002919	0	0	3	0	0	1	0	0	0	0
NM_001002920	0	0	0	0	0	0	0	0	0	0
NM_001002923	1	0	0	0	0	0	0	0	0	0
NM_001002925	0	0	0	0	0	0	0	0	0	0
NM_001002926	870	963	4893	1454	3429	1124	625	686	594	877
NM_001003	31244	21070	45245	10396	32977	32249	15786	15117	12178	26343
NM_001003395	2812	972	2304	1676	2144	1158	639	965	944	1302
NM_001003396	2832	999	2348	1708	2269	1176	639	966	945	1303
NM_001003397	2831	965	2336	1708	2269	1172	639	966	945	1303
NM_001003398	165	141	385	0	319	129	112	141	211	185
NM_001003406	0	0	2	0	55	1	0	0	0	0
NM_001003407	3934	2783	9207	7087	12095	2784	1735	1624	1919	2984
NM_001003408	3934	2783	9207	7087	12103	2784	1735	1624	1919	2984
NM_001003443	0	0	0	0	0	0	0	0	0	0
NM_001003652	4503	2607	8848	2352	8814	2272	1207	1866	2238	1743
NM_001003665	0	0	0	0	0	1	0	0	0	0
NM_001003674	6	0	8	25	0	7	0	11	0	0
NM_001003675	6	0	8	25	0	7	0	11	0	0
NM_001003676	309	246	480	525	742	429	312	373	313	442
NM_001003677	307	246	477	525	742	426	304	365	311	442
NM_001003678	266	240	456	438	612	276	307	204	261	320
NM_001003679	467	341	897	700	1298	466	531	276	247	424
NM_001003680	425	290	703	177	1013	358	487	219	187	209
NM_001003681	998	925	4144	735	3391	1345	789	688	1040	753
NM_001003682	60	38	104	0	229	60	12	86	87	94
NM_001003683	7	0	0	0	0	1	0	0	0	0
NM_001003684	1366	816	3251	864	2114	1096	827	537	913	950
NM_001003688	564	499	1493	496	1782	660	471	346	311	510
NM_001003690	634	307	887	240	803	519	158	159	268	430
NM_001003692	306	160	364	0	259	126	102	79	73	173
NM_001003693	0	0	0	0	0	0	0	0	0	0
NM_001003694	638	519	2135	276	1785	836	284	559	656	460
NM_001003696	2073	907	3634	1731	4276	1040	995	600	1033	1417
NM_001003697	2041	886	3566	1731	4173	926	995	592	1023	1417
NM_001003698	3050	1559	4894	3899	4784	1834	1357	1213	1473	1482
NM_001003699	3057	1559	4912	3899	4803	1846	1357	1221	1475	1482
NM_001003700	2875	1473	4608	3421	4499	1756	1183	1155	1374	1353
NM_001003701	2138	964	3789	1825	4409	1069	995	611	1080	1457
NM_001003702	722	223	756	80	548	350	221	197	137	401
NM_001003703	2138	964	3799	1825	4409	1069	995	624	1080	1457
NM_001003704	534	305	1792	355	680	147	192	61	145	186
NM_001003712	5694	3569	14818	3122	11142	8332	3589	3257	3261	1989
NM_001003713	2269	1487	5208	2068	5162	1458	1415	1656	1913	2653
NM_001003714	2259	1469	5171	2065	5105	1424	1383	1628	1874	2628
NM_001003715	324	189	557	129	779	257	188	103	190	183
NM_001003716	326	189	558	129	779	257	188	103	190	183
NM_001003722	1395	1329	4907	1052	4038	933	882	616	1464	1203
NM_001003745	0	13	2	0	0	3	0	7	0	0
NM_001003750	0	0	0	0	0	0	0	0	0	0
NM_001003760	23	36	65	0	423	250	11	93	58	22
NM_001003785	1969	1598	6283	2369	6108	1785	1154	1128	1598	2305
NM_001003786	328	272	653	563	716	682	231	228	244	608
NM_001003787	331	272	663	563	730	696	231	247	259	608
NM_001003788	330	272	662	563	723	690	231	240	259	608
NM_001003789	434	230	717	579	1158	344	243	254	181	411
NM_001003790	519	330	1263	357	1158	241	139	197	515	316
NM_001003791	513	330	1245	357	1158	241	168	188	500	294
NM_001003792	114	409	286	28	191	996	362	883	186	118
NM_001003793	114	409	286	28	191	996	362	883	186	118
NM_001003794	5418	2427	5781	4280	7351	1968	1113	978	598	889
NM_001003795	64	77	32	2	107	111	59	66	18	39
NM_001003796	2235	1351	6154	1241	3337	2824	1682	1183	1143	2148
NM_001003799	0	0	0	0	0	0	0	0	0	0
NM_001003800	2619	2834	7259	2669	6218	3902	2187	2326	1860	1794
NM_001003801	126	98	408	145	214	282	72	95	137	280
NM_001003802	118	98	406	145	214	274	77	83	131	280
NM_001003803	229	130	615	361	683	275	87	152	162	140
NM_001003805	219	116	554	361	669	260	87	144	148	140
NM_001003806	0	0	0	0	0	0	0	0	0	0
NM_001003809	0	0	0	0	0	0	19	0	0	0
NM_001003810	6463	5511	34545	8520	23130	5193	3488	4050	5350	6477
NM_001003811	1	0	0	0	0	0	0	0	0	0
NM_001003818	343	498	1449	227	994	125	115	109	102	194
NM_001003819	374	289	923	50	938	194	126	198	130	470
NM_001003827	236	135	380	0	626	139	126	129	88	376
NM_001003828	32	8	140	1077	1924	31	2	108	137	52
NM_001003841	0	0	0	0	0	1	0	0	0	0
NM_001003845	11	39	28	0	36	2	0	11	13	0
NM_001003891	3799	2528	6555	2159	5751	3459	2450	1818	1347	2178
NM_001003892	0	0	0	0	0	0	0	0	0	0
NM_001003894	0	0	0	0	0	0	0	0	0	0
NM_001003895	0	0	0	0	0	0	0	0	0	0
NM_001003897	1214	1296	4314	551	4396	1242	599	859	1082	1286
NM_001003927	191	9	667	99	86	12	0	15	7	13
NM_001003931	422	197	376	365	738	427	157	176	158	388
NM_001003936	1	0	0	0	0	1	0	0	0	4
NM_001003937	0	0	1	0	0	0	0	0	0	1
NM_001003938	0	0	0	0	1	0	0	0	0	0
NM_001003940	1157	73	121	1026	1173	561	232	232	83	729
NM_001003941	1507	585	3000	2092	4338	1411	964	748	867	890
NM_001003942	1144	73	121	1026	1173	553	232	232	81	729
NM_001003943	1153	73	121	1026	1151	556	232	232	83	729
NM_001003954	1	0	0	0	0	2	0	0	0	0
NM_001003962	12131	7391	22537	7232	20500	9424	6817	6738	8648	9444
NM_001004	19352	11140	30096	8707	29198	16542	9591	10706	7584	17242
NM_001004019	1	19	2	0	0	59	0	54	7	0
NM_001004023	626	225	951	172	560	165	110	172	294	56
NM_001004051	156	145	470	0	263	521	222	177	132	294
NM_001004052	0	0	0	0	0	0	0	0	0	0
NM_001004055	47	21	10	0	103	24	32	19	17	52
NM_001004056	25	7	30	0	34	28	0	31	31	1
NM_001004057	25	7	30	0	34	27	0	31	31	1
NM_001004058	0	0	0	0	0	0	0	0	0	0
NM_001004059	0	0	0	0	0	0	0	0	0	0
NM_001004060	1873	816	3162	624	2631	926	948	961	1166	1337
NM_001004063	0	0	0	0	0	0	0	0	0	0
NM_001004064	0	0	0	0	0	0	0	0	0	0
NM_001004065	9398	4944	21484	8195	19374	6274	2338	4007	2910	1342
NM_001004067	692	297	1215	427	1057	564	289	345	319	313
NM_001004105	971	423	2128	441	1865	503	272	427	542	614
NM_001004106	1151	589	2427	538	2425	620	312	521	620	714
NM_001004124	0	0	0	0	0	0	0	0	0	0
NM_001004125	15	28	37	0	21	105	66	174	146	129
NM_001004127	716	573	1570	475	1179	742	367	483	358	358
NM_001004128	13472	9157	14963	6419	19378	2974	1603	1681	1981	2178
NM_001004134	0	0	0	0	0	1	0	0	0	0
NM_001004135	2	0	0	0	0	0	0	0	0	0
NM_001004136	0	0	0	0	0	0	0	0	0	0
NM_001004137	0	0	0	0	0	0	1	0	0	0
NM_001004195	0	0	0	0	0	0	0	0	0	0
NM_001004196	0	0	0	0	0	7	0	0	0	0
NM_001004297	1	0	0	0	0	0	0	0	0	0
NM_001004298	0	0	2	0	0	0	0	0	0	0
NM_001004301	8	45	8	0	10	4	2	1	3	1
NM_001004303	1	0	0	0	0	0	0	0	0	0
NM_001004304	1169	927	2171	747	1766	1359	662	645	818	942
NM_001004306	0	0	0	0	0	0	0	0	0	0
NM_001004308	0	0	0	0	0	0	0	0	0	0
NM_001004309	76	62	121	0	41	23	63	16	35	18
NM_001004310	0	0	0	0	0	1	0	0	0	0
NM_001004311	0	0	0	0	0	0	0	0	0	0
NM_001004312	0	0	0	0	0	1	0	0	5	0
NM_001004313	7	0	27	0	36	29	0	6	9	53
NM_001004316	15	15	17	0	16	12	0	10	4	0
NM_001004317	0	0	0	0	0	35	0	12	65	34
NM_001004318	89	70	138	121	496	112	86	90	51	76
NM_001004319	0	0	0	0	0	1	0	0	0	0
NM_001004320	3	36	22	0	50	2	0	0	0	29
NM_001004323	11	0	9	0	0	6	35	1	0	0
NM_001004325	2	0	0	0	0	0	0	0	0	0
NM_001004326	10	0	20	0	46	13	0	1	11	19
NM_001004328	0	0	0	0	0	1	0	0	0	0
NM_001004329	0	0	0	0	0	0	0	0	0	0
NM_001004330	1	0	4	0	14	3	0	0	0	0
NM_001004333	2733	1746	3297	1809	4601	1479	1162	1512	1244	1908
NM_001004334	0	6	1	0	0	4	34	0	0	19
NM_001004339	2	0	0	0	0	1	0	0	0	23
NM_001004340	0	0	0	0	0	0	0	0	0	0
NM_001004341	0	0	0	1	0	0	0	0	0	0
NM_001004342	0	17	0	0	0	0	0	8	0	0
NM_001004343	0	0	0	0	0	0	0	0	0	0
NM_001004351	62	23	141	0	92	74	62	62	14	52
NM_001004352	0	0	0	0	0	1	0	0	0	0
NM_001004353	1	0	6	0	49	8	0	0	0	0
NM_001004354	26	0	155	0	115	1132	241	954	163	1189
NM_001004356	719	285	919	1079	1034	377	236	240	220	188
NM_001004358	712	285	919	1079	1034	377	236	240	218	188
NM_001004360	1	0	0	0	0	0	0	0	0	0
NM_001004416	0	0	0	0	0	0	0	0	0	0
NM_001004419	117	68	212	303	208	92	49	47	55	114
NM_001004426	160	195	152	190	164	203	45	161	88	65
NM_001004431	3554	322	1768	989	2439	401	342	67	12	1014
NM_001004432	0	0	0	0	0	0	0	0	0	0
NM_001004434	1	0	0	0	0	0	0	0	0	0
NM_001004439	2	0	4	0	13	2	0	0	8	0
NM_001004440	2	0	0	0	0	2	0	0	0	0
NM_001004441	0	0	0	0	0	1	0	0	0	0
NM_001004450	1	0	0	0	0	0	0	0	0	0
NM_001004451	0	0	0	0	0	0	0	0	0	0
NM_001004452	0	0	0	0	0	0	0	0	0	0
NM_001004453	0	0	0	0	0	0	0	0	0	0
NM_001004454	0	0	0	0	0	0	0	0	0	0
NM_001004456	0	0	0	0	0	0	0	0	0	0
NM_001004457	0	0	0	0	0	0	0	0	0	0
NM_001004458	2	0	0	0	0	0	0	0	0	0
NM_001004459	0	0	0	0	0	0	0	0	0	0
NM_001004460	0	0	0	0	15	0	0	4	0	0
NM_001004461	2	0	0	0	0	3	0	5	6	0
NM_001004462	0	0	0	0	0	0	0	0	0	0
NM_001004463	0	0	0	0	0	0	0	0	0	0
NM_001004464	0	0	0	0	0	0	0	0	0	0
NM_001004465	0	0	0	0	0	0	0	0	0	0
NM_001004466	0	0	0	0	0	0	0	0	0	0
NM_001004467	0	0	0	0	0	0	0	0	0	0
NM_001004469	0	0	0	0	0	0	0	0	0	0
NM_001004470	0	0	0	0	0	0	0	0	0	0
NM_001004471	0	0	0	0	0	0	0	0	0	0
NM_001004472	0	0	0	0	0	0	0	0	0	0
NM_001004473	0	0	0	0	0	0	0	0	0	0
NM_001004474	1	0	0	0	0	3	0	0	0	0
NM_001004475	0	0	0	0	0	0	0	0	0	0
NM_001004476	0	0	0	0	0	0	0	0	0	0
NM_001004477	0	0	0	0	0	0	0	0	0	0
NM_001004478	0	0	0	0	0	0	0	0	0	0
NM_001004479	0	0	0	0	0	0	0	0	0	0
NM_001004480	0	0	0	0	0	0	0	0	0	0
NM_001004481	0	0	0	0	0	0	0	0	0	0
NM_001004482	0	0	0	0	0	0	0	0	0	0
NM_001004483	0	0	0	0	0	0	0	0	0	0
NM_001004484	0	0	0	0	10	0	0	0	0	0
NM_001004485	0	0	0	0	0	0	0	0	0	0
NM_001004486	0	0	0	0	0	0	0	0	0	0
NM_001004487	0	0	0	0	0	0	0	0	0	0
NM_001004488	1	0	0	0	0	0	0	0	0	0
NM_001004489	0	0	0	0	0	0	0	0	0	0
NM_001004490	0	11	1	0	0	0	0	5	0	0
NM_001004491	0	0	0	0	0	0	0	0	0	0
NM_001004492	0	0	0	0	0	0	0	6	0	0
NM_001004684	0	0	0	0	306	0	0	0	0	0
NM_001004685	0	0	0	0	0	0	0	0	0	0
NM_001004686	0	0	0	0	0	0	0	0	0	0
NM_001004687	0	0	0	0	0	0	0	0	0	0
NM_001004688	0	0	0	0	0	0	0	0	0	0
NM_001004689	0	0	0	0	0	0	0	0	0	0
NM_001004690	0	0	0	0	0	0	0	0	0	0
NM_001004691	0	0	0	0	0	0	0	0	0	0
NM_001004692	0	0	0	0	0	1	0	0	0	0
NM_001004693	0	0	0	0	0	0	0	0	0	0
NM_001004694	0	0	0	0	0	0	0	0	0	0
NM_001004695	0	0	0	0	0	0	0	0	0	0
NM_001004696	0	0	0	0	0	0	0	0	0	0
NM_001004697	0	0	0	0	0	0	0	0	0	0
NM_001004698	0	0	0	0	0	0	0	0	0	0
NM_001004699	0	0	0	0	0	1	0	0	0	0
NM_001004700	0	0	0	0	0	0	0	0	0	0
NM_001004701	0	0	0	0	0	0	0	0	0	0
NM_001004702	0	0	0	0	0	0	0	0	0	0
NM_001004703	0	0	0	0	0	0	0	0	0	0
NM_001004704	0	0	0	0	0	0	0	0	0	0
NM_001004705	2	0	0	0	0	0	0	0	0	0
NM_001004706	1	0	0	0	0	0	0	0	0	0
NM_001004707	0	0	0	0	0	0	0	0	0	0
NM_001004708	0	0	0	0	0	0	0	0	0	0
NM_001004711	0	0	0	0	0	0	0	0	0	0
NM_001004712	0	0	0	0	0	0	0	0	0	0
NM_001004713	0	0	0	0	0	0	0	0	0	0
NM_001004714	0	0	0	0	0	0	0	0	0	0
NM_001004715	0	0	0	0	0	0	0	0	0	0
NM_001004717	0	0	0	0	0	0	0	0	0	0
NM_001004719	0	0	0	0	0	0	0	0	0	0
NM_001004720	1534	952	2513	513	2440	1024	1081	587	472	987
NM_001004722	1251	750	2078	378	1981	876	1033	503	376	691
NM_001004723	0	0	0	0	0	0	0	0	0	0
NM_001004724	0	0	0	0	0	0	0	0	0	0
NM_001004725	0	0	0	0	0	0	0	0	0	0
NM_001004726	0	0	0	0	0	0	0	0	0	0
NM_001004727	1	0	0	0	0	0	0	0	0	0
NM_001004728	1	0	0	0	0	0	0	0	0	0
NM_001004729	1	0	0	0	0	0	0	0	0	0
NM_001004730	0	0	0	0	0	0	0	0	0	0
NM_001004731	0	0	0	0	0	0	0	0	0	0
NM_001004733	1	0	0	0	0	0	0	0	0	0
NM_001004734	0	0	0	0	0	0	0	0	0	0
NM_001004735	0	0	0	0	0	0	0	0	0	0
NM_001004736	0	0	0	0	0	0	0	0	0	0
NM_001004737	0	0	0	0	0	3	0	0	0	0
NM_001004738	0	0	0	0	0	0	0	0	0	0
NM_001004739	0	0	0	0	0	0	0	0	0	0
NM_001004740	0	0	0	0	0	0	0	0	0	0
NM_001004741	0	0	0	0	0	0	0	0	0	0
NM_001004742	0	0	0	0	0	0	0	0	0	0
NM_001004743	3	0	0	0	0	0	0	0	0	0
NM_001004744	0	0	0	0	0	0	0	0	0	0
NM_001004745	0	0	0	0	0	0	0	0	0	0
NM_001004746	0	0	0	0	0	0	0	0	0	0
NM_001004747	0	0	0	0	0	0	0	0	0	0
NM_001004748	0	0	0	0	0	0	0	0	0	0
NM_001004749	1	0	0	0	0	0	0	0	0	0
NM_001004750	0	0	0	0	0	0	0	0	0	0
NM_001004751	0	0	0	0	0	0	0	0	0	0
NM_001004752	0	0	0	0	0	0	0	0	0	0
NM_001004753	0	0	0	0	0	0	0	0	0	0
NM_001004754	0	0	0	0	0	0	0	0	0	0
NM_001004755	2	0	0	0	0	0	0	0	0	0
NM_001004756	0	0	0	0	0	0	0	0	0	0
NM_001004757	0	0	1	0	0	0	0	0	0	0
NM_001004758	0	0	0	0	0	0	0	0	0	0
NM_001004759	0	0	0	0	0	0	0	0	0	0
NM_001004760	0	0	0	0	0	0	0	0	0	0
NM_001005	30277	19248	55878	16484	58151	50893	30888	23289	26629	51273
NM_001005160	0	0	0	0	0	0	0	0	0	0
NM_001005161	0	0	0	0	0	0	0	0	0	0
NM_001005162	0	0	0	0	0	1	0	0	0	0
NM_001005163	0	0	3	0	0	0	0	0	0	0
NM_001005164	0	0	0	0	0	0	0	0	0	0
NM_001005165	0	0	0	0	0	0	0	0	0	0
NM_001005167	0	0	0	0	0	0	0	0	0	0
NM_001005168	0	0	0	0	0	0	0	0	0	0
NM_001005169	0	0	0	0	0	0	0	0	0	0
NM_001005170	0	0	2	0	0	0	0	0	0	0
NM_001005171	0	0	0	0	0	1	0	0	0	0
NM_001005172	0	0	0	0	0	0	0	0	0	0
NM_001005173	0	0	0	0	0	0	0	0	0	0
NM_001005174	1	0	0	0	0	0	0	0	0	0
NM_001005175	0	0	0	0	0	1	0	0	0	0
NM_001005176	17	139	77	0	208	0	0	0	0	0
NM_001005177	0	0	0	0	0	0	0	0	0	0
NM_001005178	0	0	0	0	0	0	0	0	0	0
NM_001005179	0	0	0	0	0	0	0	0	0	0
NM_001005180	0	0	0	0	0	0	0	0	0	0
NM_001005181	0	0	0	0	0	0	0	0	0	0
NM_001005182	0	0	0	0	0	0	0	0	0	0
NM_001005183	0	0	0	0	0	0	0	0	0	0
NM_001005184	2	0	0	0	0	0	0	0	0	0
NM_001005185	0	0	0	0	0	0	0	0	0	0
NM_001005186	0	0	0	0	0	0	0	0	0	0
NM_001005187	1	0	0	0	0	0	0	0	0	0
NM_001005188	0	0	0	0	0	0	0	0	0	0
NM_001005189	0	0	0	0	0	0	0	0	0	0
NM_001005190	0	0	0	0	0	0	0	0	0	0
NM_001005191	0	0	0	0	0	0	0	0	0	0
NM_001005192	0	0	0	0	0	0	0	0	0	0
NM_001005193	1	0	0	0	0	1	0	0	0	0
NM_001005194	0	0	0	0	0	0	0	0	0	0
NM_001005195	0	0	0	0	0	0	0	0	0	0
NM_001005196	0	0	0	0	0	0	0	0	0	0
NM_001005197	0	0	0	0	0	0	0	0	0	0
NM_001005198	1	0	0	0	0	0	0	0	0	0
NM_001005199	0	0	0	0	0	0	0	0	0	0
NM_001005200	0	0	0	0	0	0	0	0	0	0
NM_001005201	0	0	0	0	0	0	0	0	0	0
NM_001005202	0	0	0	0	0	0	0	0	0	0
NM_001005203	0	0	0	0	0	0	0	0	0	0
NM_001005204	0	0	0	0	0	0	0	0	0	0
NM_001005205	2	0	0	0	0	0	0	0	0	0
NM_001005207	828	552	2136	905	2410	779	456	530	662	529
NM_001005209	35	25	47	5	117	60	29	32	10	49
NM_001005210	0	0	1	0	0	0	0	0	0	0
NM_001005211	0	0	0	0	0	0	0	0	0	0
NM_001005212	0	0	0	0	0	0	0	0	0	0
NM_001005213	0	0	0	0	0	0	0	0	0	0
NM_001005214	0	0	0	0	0	0	0	0	0	0
NM_001005216	0	0	0	0	0	0	0	0	0	0
NM_001005217	0	0	0	0	0	0	0	0	0	0
NM_001005218	0	0	0	0	0	0	0	0	0	0
NM_001005221	0	0	0	0	0	0	0	0	0	0
NM_001005224	0	0	0	0	0	0	0	0	0	0
NM_001005226	0	0	0	0	0	0	0	0	0	0
NM_001005234	2	0	0	0	0	0	0	0	0	0
NM_001005235	0	0	0	0	0	0	0	0	0	0
NM_001005236	0	0	0	0	0	0	0	0	0	0
NM_001005237	0	0	0	0	0	0	0	0	0	0
NM_001005238	1	0	0	0	0	0	0	0	0	0
NM_001005239	0	0	0	0	0	0	0	0	0	0
NM_001005240	0	0	0	0	0	0	0	0	0	0
NM_001005241	0	0	0	0	0	0	0	0	0	0
NM_001005242	2891	2843	8946	2081	2499	2769	1459	813	604	1358
NM_001005243	0	0	0	0	0	0	0	0	0	0
NM_001005245	0	0	0	0	0	0	0	0	0	0
NM_001005270	0	0	0	0	0	0	0	0	0	0
NM_001005271	4306	5420	11692	3566	13676	4088	3886	2574	3339	3064
NM_001005272	0	0	0	0	0	0	0	0	0	0
NM_001005273	4301	5347	11406	3566	13566	4061	3897	2570	3324	3038
NM_001005274	0	0	0	0	0	0	0	0	0	0
NM_001005275	0	0	0	0	0	0	0	0	0	0
NM_001005276	1	0	1	0	0	0	0	0	0	0
NM_001005277	0	0	0	0	0	0	0	0	0	0
NM_001005278	0	0	0	0	0	0	0	0	0	0
NM_001005279	0	0	0	0	0	0	0	0	0	0
NM_001005280	0	0	0	0	0	0	0	0	0	0
NM_001005281	0	0	0	0	0	1	0	0	0	0
NM_001005282	0	0	0	0	0	0	0	0	0	0
NM_001005283	0	0	0	0	0	0	0	0	0	0
NM_001005284	0	0	0	0	0	0	0	0	0	0
NM_001005285	0	0	0	0	0	0	0	0	0	0
NM_001005286	0	0	0	0	0	1	0	0	0	0
NM_001005287	1	0	0	0	0	3	0	0	0	0
NM_001005288	1	0	2	0	0	0	0	0	0	0
NM_001005289	0	0	0	0	0	0	0	0	0	0
NM_001005290	92	160	2073	45	1407	40	53	67	242	48
NM_001005291	2991	2128	7902	1571	3201	1743	1746	1007	1319	1401
NM_001005323	0	0	0	0	0	0	0	0	0	0
NM_001005324	0	0	0	0	0	0	0	0	0	0
NM_001005325	0	0	0	0	0	0	0	0	0	0
NM_001005326	0	0	0	0	0	0	0	0	0	0
NM_001005327	0	0	0	0	0	0	0	0	0	0
NM_001005328	106	55	91	0	126	73	10	18	55	24
NM_001005329	2	0	0	0	0	0	0	0	0	0
NM_001005332	716	1128	1681	0	0	860	527	1923	1238	1643
NM_001005333	718	1140	1681	0	0	860	527	1923	1249	1653
NM_001005335	8312	4269	27508	4585	16842	5265	3514	4211	4521	4586
NM_001005336	31	41	151	0	1158	66	39	72	198	22
NM_001005337	76	6	262	347	529	434	337	87	25	402
NM_001005338	0	0	0	0	0	0	0	0	0	0
NM_001005339	648	449	1629	1724	3961	748	278	598	474	1077
NM_001005340	56	0	24	0	2	110	344	73	82	164
NM_001005353	3771	2629	10384	2713	3695	1298	1542	1390	1674	1548
NM_001005354	3398	955	4642	1604	4736	1407	1052	1137	1015	1751
NM_001005356	0	0	0	0	0	0	0	0	0	0
NM_001005360	2975	2677	8918	2994	9880	3461	2229	2256	2235	3455
NM_001005361	2970	2630	8917	2994	9830	3431	2199	2246	2223	3454
NM_001005362	2968	2630	8910	2994	9790	3429	2199	2246	2217	3454
NM_001005365	0	0	0	0	0	0	0	0	0	0
NM_001005366	752	747	2222	388	1959	579	346	464	546	394
NM_001005367	9	39	2	0	20	10	6	12	14	0
NM_001005368	390	239	622	197	780	844	137	281	246	310
NM_001005369	1991	1066	7123	1829	6165	1569	1130	1054	1414	1618
NM_001005373	518	541	1009	601	2260	793	487	432	449	754
NM_001005374	487	512	963	523	2061	763	448	405	418	727
NM_001005375	14	7	9	0	2	0	0	0	0	0
NM_001005376	1047	839	2923	634	1974	942	312	665	299	2220
NM_001005377	1216	1150	3728	1084	2345	1454	387	815	364	3001
NM_001005386	13137	12169	43286	13069	49602	9842	5379	5890	8060	8652
NM_001005388	6	14	13	0	0	0	24	8	0	0
NM_001005389	5	14	14	0	0	0	0	8	0	0
NM_001005404	92	216	99	0	955	461	240	254	299	265
NM_001005405	0	0	0	0	0	0	0	0	0	0
NM_001005407	0	0	0	0	0	2	0	1	0	0
NM_001005408	986	665	1349	1130	1480	547	358	236	447	912
NM_001005409	3781	2430	10981	3026	6757	2500	1275	2179	2295	2444
NM_001005413	393	883	5328	683	4536	67	242	226	1074	124
NM_001005415	259	46	181	33	369	124	57	139	92	326
NM_001005416	249	46	177	33	369	122	57	133	85	326
NM_001005417	2306	1171	4715	2221	5325	1324	456	894	648	1029
NM_001005463	18	54	118	0	0	31	33	63	41	12
NM_001005464	2	0	1	0	0	0	0	1	1	0
NM_001005465	0	0	0	0	0	0	0	0	0	0
NM_001005466	0	0	0	0	0	0	0	0	0	0
NM_001005467	0	0	0	0	0	0	0	0	0	0
NM_001005468	0	0	0	0	0	0	0	0	0	0
NM_001005469	0	0	0	0	0	0	0	0	0	0
NM_001005470	0	0	0	0	0	0	0	0	0	0
NM_001005471	0	0	0	0	0	0	0	0	0	0
NM_001005473	1	0	59	0	41	0	0	0	0	0
NM_001005474	1085	1696	3615	2626	8217	905	1184	604	558	2734
NM_001005476	2852	1435	7500	2425	5543	1419	1281	979	1411	1475
NM_001005479	0	0	0	0	0	0	0	0	0	0
NM_001005480	2	0	0	0	13	1	0	0	0	0
NM_001005482	0	0	0	0	0	0	0	0	0	0
NM_001005483	1	0	0	0	0	0	0	0	0	0
NM_001005484	0	0	0	0	0	0	0	0	0	0
NM_001005486	0	0	0	0	0	0	0	0	0	0
NM_001005487	0	0	0	0	0	0	0	0	0	0
NM_001005489	1	0	0	0	0	0	0	0	0	0
NM_001005490	0	0	0	0	0	0	0	0	0	0
NM_001005491	1	0	0	0	0	0	0	0	0	0
NM_001005492	0	0	0	0	0	0	0	0	0	0
NM_001005493	0	0	0	0	0	0	0	0	0	0
NM_001005494	0	0	0	0	0	0	0	0	0	0
NM_001005495	0	0	0	0	0	0	0	0	0	0
NM_001005496	1	0	0	0	0	0	0	0	0	0
NM_001005497	0	0	0	0	0	0	0	0	0	0
NM_001005498	337	140	816	903	1095	244	63	148	360	811
NM_001005499	1	0	0	0	0	0	0	0	0	0
NM_001005500	0	0	0	0	0	0	0	0	0	0
NM_001005501	0	0	0	0	0	0	0	0	0	0
NM_001005502	190	75	145	305	615	691	477	255	235	259
NM_001005503	0	0	0	0	0	0	0	0	0	0
NM_001005504	0	0	0	0	0	0	0	0	0	0
NM_001005505	49	4	16	0	107	91	69	15	22	75
NM_001005512	0	0	0	0	0	0	0	0	0	0
NM_001005513	0	0	0	0	0	0	0	0	0	0
NM_001005514	0	0	0	0	0	1	0	0	0	0
NM_001005515	0	0	0	0	0	0	0	0	0	0
NM_001005516	0	0	0	0	0	1	0	0	0	0
NM_001005517	0	0	0	0	0	0	0	0	0	0
NM_001005518	0	0	0	0	0	0	0	0	0	0
NM_001005519	0	0	0	0	0	1	0	0	0	0
NM_001005522	0	0	0	0	0	0	0	0	0	0
NM_001005526	718	627	2261	478	2623	1254	728	544	646	427
NM_001005527	0	0	0	0	0	0	0	0	0	0
NM_001005566	0	0	0	0	0	0	0	0	0	0
NM_001005567	85	6	279	0	19	1	0	20	9	0
NM_001005609	12	14	6	0	25	7	0	12	12	12
NM_001005610	0	0	2	0	0	1	0	0	5	0
NM_001005612	12	14	6	0	25	7	0	12	12	12
NM_001005613	0	0	2	0	0	1	0	0	5	0
NM_001005619	39992	52331	74877	11087	40885	57127	50266	38174	27643	16009
NM_001005731	39999	52374	74954	11087	41128	57193	50311	38238	27662	15989
NM_001005735	182	271	1466	0	739	123	107	201	280	191
NM_001005738	3	0	0	0	0	0	0	0	0	0
NM_001005739	1458	746	3804	350	3053	842	642	622	505	788
NM_001005741	2175	1358	2268	932	3174	1019	431	955	769	764
NM_001005742	2175	1358	2267	932	3174	1019	431	955	769	764
NM_001005743	2488	1653	5173	3276	7840	1867	1397	1534	1619	1232
NM_001005744	2482	1653	5163	3276	7827	1860	1397	1528	1603	1189
NM_001005745	2482	1653	5162	3276	7826	1860	1397	1528	1602	1189
NM_001005746	2	0	0	0	0	7	0	11	1	1
NM_001005747	2	0	0	0	0	7	0	11	1	1
NM_001005751	1577	1151	2608	671	3036	1165	766	880	914	1279
NM_001005752	3175	2545	6786	1517	3315	3149	1377	1708	1059	1177
NM_001005753	9578	5621	11458	2911	12895	4163	2719	2575	2759	4464
NM_001005781	2289	2077	5392	2092	6791	1307	1311	1422	1799	2137
NM_001005782	2748	2473	6652	2470	7802	1597	1432	1645	2092	2584
NM_001005783	0	0	0	0	0	2	0	0	0	0
NM_001005785	24	0	30	0	0	0	0	0	0	0
NM_001005786	24	0	30	0	0	0	0	0	0	0
NM_001005849	2825	3272	11059	2945	9720	2810	1648	2386	2227	3543
NM_001005850	0	0	0	0	0	0	0	0	0	0
NM_001005851	469	473	1044	174	1195	614	495	494	542	582
NM_001005853	0	0	0	0	0	0	0	0	0	0
NM_001005855	3	0	8	0	0	0	0	0	0	0
NM_001005861	2786	2636	6933	1214	5224	2150	1120	1432	1735	1820
NM_001005862	2609	1705	4356	2308	4067	2964	1603	1727	1399	2943
NM_001005909	1280	1255	1736	1297	2833	1835	974	1409	942	1569
NM_001005910	745	949	1201	782	1706	1131	651	778	759	839
NM_001005911	745	949	1201	782	1706	1130	651	778	759	839
NM_001005914	3254	3358	1849	4494	8319	355	430	92	351	538
NM_001005915	102	193	181	0	324	177	125	81	70	232
NM_001005918	816	314	494	214	933	253	114	153	211	179
NM_001005920	2902	1696	6814	2066	4727	2088	1000	1205	1219	1598
NM_001005922	0	0	2	0	0	1	0	0	0	0
NM_001006	26144	22741	58137	16189	58519	39470	23713	19659	16556	36481
NM_001006109	947	1064	3659	660	2610	505	395	356	669	916
NM_001006114	178	180	285	152	241	376	74	140	107	92
NM_001006115	1955	1260	2935	1301	3185	1175	633	561	695	636
NM_001006117	0	0	0	0	0	0	0	0	0	0
NM_001006118	1	0	0	0	0	0	0	0	0	0
NM_001006120	1	0	0	0	0	0	0	0	0	0
NM_001006121	1	0	0	0	0	0	0	0	0	0
NM_001006600	6330	4543	16015	3410	12779	7661	4619	7557	4161	5497
NM_001006605	402	482	594	164	746	473	501	365	213	430
NM_001006607	26	0	25	6	4	9	0	6	15	57
NM_001006610	747	450	1514	523	2071	1283	275	692	296	873
NM_001006612	1729	1522	1974	496	2604	1203	501	718	511	927
NM_001006613	1726	1522	1970	496	2587	1200	501	715	505	927
NM_001006614	1726	1522	1970	496	2587	1200	501	715	505	927
NM_001006616	3077	1208	3651	1298	3544	1414	427	752	577	886
NM_001006617	3488	1988	7139	2119	6931	1578	1033	1381	1602	1767
NM_001006618	1777	1141	3968	1138	3821	816	517	787	864	933
NM_001006619	3480	1976	7095	2119	6914	1573	1033	1375	1579	1735
NM_001006620	3354	1883	6507	1974	6346	1494	1001	1263	1524	1700
NM_001006621	3251	1792	6214	1616	5877	1424	988	1146	1394	1698
NM_001006622	660	488	2001	503	1778	519	529	272	510	240
NM_001006623	624	520	1904	267	1714	526	499	286	521	218
NM_001006624	159	1308	847	0	29	0	0	41	3	90
NM_001006625	159	1308	847	0	29	0	0	41	3	90
NM_001006626	0	0	0	0	0	0	0	0	0	0
NM_001006627	0	0	0	0	0	0	0	0	0	0
NM_001006628	0	0	0	0	0	0	0	0	0	0
NM_001006629	0	0	0	0	0	0	0	0	0	0
NM_001006630	0	0	0	0	0	0	0	0	0	0
NM_001006631	0	0	0	0	0	0	0	0	0	0
NM_001006632	0	0	0	0	0	0	0	0	0	0
NM_001006634	923	747	2548	1678	3270	844	545	726	442	721
NM_001006636	676	316	1076	486	1222	965	362	544	268	548
NM_001006638	9	20	11	0	0	8	0	9	16	0
NM_001006639	283	725	727	16	754	943	324	514	468	480
NM_001006640	283	725	725	16	754	945	324	514	468	480
NM_001006641	400	271	1424	426	830	643	389	300	249	498
NM_001006642	389	252	1403	426	837	640	389	300	249	498
NM_001006655	5	0	5	295	796	20	0	5	1	0
NM_001006656	341	381	1267	144	1074	500	401	328	540	213
NM_001006657	449	952	2571	435	1793	572	534	376	763	407
NM_001006658	0	0	0	0	0	0	0	0	0	0
NM_001006665	2644	1644	6874	1693	5152	1415	873	695	724	666
NM_001006666	56	11	57	0	45	11	6	14	6	59
NM_001006681	35	118	57	0	105	43	25	23	35	85
NM_001006682	35	118	57	0	105	43	25	23	35	85
NM_001006683	35	118	57	0	105	43	25	23	35	85
NM_001006684	557	458	1714	361	2173	355	310	366	321	810
NM_001006932	5112	1344	3772	5383	17295	375	42	16	25	160
NM_001006933	764	646	1125	418	2011	1451	421	820	674	500
NM_001006935	3200	993	3579	1401	4174	5182	1421	3573	1820	1861
NM_001006937	3200	993	3579	1401	4174	5182	1421	3573	1820	1861
NM_001006938	0	3	1	0	0	1	0	0	2	0
NM_001006939	0	0	0	0	0	0	0	0	0	0
NM_001006941	1033	737	2902	324	1737	554	389	542	519	548
NM_001006943	1	0	0	0	0	0	0	0	0	0
NM_001006944	3695	2652	8707	1968	5450	2305	1513	812	1067	1156
NM_001006945	757	362	1062	259	1812	511	219	271	295	466
NM_001006946	17139	13044	39634	4676	11707	8528	6469	4269	3344	7466
NM_001006947	131	184	598	109	880	267	178	90	139	79
NM_001007	17250	15762	45493	13585	39943	24063	14529	15851	11189	25616
NM_001007022	698	910	1685	1354	2883	853	357	871	613	773
NM_001007023	4	43	7	0	0	13	0	7	0	0
NM_001007024	1389	900	4393	1290	2768	1647	962	793	1015	986
NM_001007025	1389	900	4393	1290	2768	1647	962	793	1015	986
NM_001007026	5345	2614	8999	2989	6813	2918	1566	2037	1347	1818
NM_001007027	775	737	2904	1272	2574	869	592	722	860	788
NM_001007033	2	0	0	0	0	0	0	0	0	0
NM_001007067	6501	5618	18867	9003	26867	5080	3095	4026	4477	5542
NM_001007068	6501	5618	18867	9003	26867	5079	3095	4026	4477	5542
NM_001007069	6501	5618	18867	9003	26867	5080	3095	4026	4477	5542
NM_001007070	6501	5618	18867	9003	26867	5080	3095	4026	4477	5542
NM_001007072	68	33	70	1	82	48	32	15	48	6
NM_001007073	19548	11233	35153	13894	26526	16959	12736	12806	10227	20055
NM_001007074	19551	11231	35153	13894	26505	16959	12736	12807	10222	20066
NM_001007075	6338	4984	14976	3577	15873	1997	1197	1477	1829	3387
NM_001007088	180	253	366	298	752	212	75	177	223	162
NM_001007089	0	0	0	0	0	0	0	0	0	0
NM_001007090	0	0	0	0	0	0	0	0	0	0
NM_001007094	1200	936	3056	863	4620	1280	715	1019	1025	835
NM_001007097	0	0	0	0	0	43	0	33	21	55
NM_001007098	349	331	756	666	1213	590	459	275	325	521
NM_001007099	1490	1886	4360	1488	5226	1803	1383	1371	1466	2933
NM_001007100	1490	1886	4360	1488	5226	1803	1383	1371	1466	2933
NM_001007101	194	299	594	16	492	204	255	218	196	107
NM_001007102	374	208	691	1035	1250	226	231	230	431	269
NM_001007122	94	44	123	0	61	96	25	69	36	62
NM_001007125	1	0	0	0	0	0	0	0	4	0
NM_001007139	17	16	91	0	0	0	0	0	0	0
NM_001007156	0	0	2	0	0	0	0	0	0	0
NM_001007169	6	23	19	0	52	8	32	3	6	0
NM_001007176	4	0	2	0	0	0	0	0	0	0
NM_001007188	106	100	615	268	300	145	58	101	154	81
NM_001007189	266	156	181	77	368	154	235	89	142	118
NM_001007214	2094	1919	11370	1902	8464	1116	747	1062	1485	1504
NM_001007225	2487	1699	7005	2838	7869	3775	1932	2456	1648	2212
NM_001007226	1702	1109	2847	225	3062	1560	1090	777	828	913
NM_001007227	1702	1109	2843	225	3062	1559	1090	777	828	913
NM_001007228	1702	1109	2843	225	3044	1558	1090	777	828	913
NM_001007229	1702	1109	2843	225	3044	1560	1090	777	830	913
NM_001007230	1702	1109	2843	225	3062	1560	1090	777	830	913
NM_001007231	1	0	7	0	0	0	0	0	0	0
NM_001007232	16	15	5	112	9	16	6	0	0	15
NM_001007233	287	277	941	394	925	512	218	254	201	338
NM_001007234	142	162	568	0	471	93	23	89	73	135
NM_001007237	1151	1321	2711	1668	5492	1266	521	1199	859	829
NM_001007239	879	517	2754	621	2216	441	455	264	574	418
NM_001007240	0	0	0	0	0	0	0	0	0	0
NM_001007241	0	0	0	0	0	0	0	0	0	0
NM_001007242	0	0	0	0	0	0	0	0	0	0
NM_001007245	2113	818	5355	954	3736	1723	1373	1110	672	1051
NM_001007246	193	180	412	611	859	805	153	260	190	775
NM_001007248	29	18	48	0	95	30	124	32	63	30
NM_001007250	1484	1885	4311	1488	5141	1779	1360	1363	1433	2880
NM_001007253	62	22	50	0	129	131	32	86	53	107
NM_001007255	24	0	18	69	79	52	28	35	12	45
NM_001007257	941	824	1920	690	2353	1892	693	969	776	853
NM_001007259	143	108	320	23	211	139	114	160	113	130
NM_001007261	143	108	320	23	211	140	114	160	114	130
NM_001007267	490	541	659	0	1619	800	461	1042	351	630
NM_001007269	479	201	915	28	848	670	193	250	382	397
NM_001007270	491	201	920	28	863	679	193	256	389	397
NM_001007271	0	0	0	0	0	0	0	0	0	0
NM_001007272	0	0	0	0	0	0	0	0	0	0
NM_001007273	0	0	0	0	0	0	0	0	0	0
NM_001007278	1511	982	2655	525	2079	1052	517	554	532	1069
NM_001007464	1192	1216	4551	1228	3447	1079	607	819	823	1181
NM_001007466	2553	1452	3311	793	2909	1929	699	971	862	960
NM_001007467	465	641	1319	87	1520	764	378	333	365	528
NM_001007468	1362	1268	5395	871	2505	924	890	851	1008	1476
NM_001007469	5	0	3	0	0	9	0	0	0	3
NM_001007470	0	0	2	0	0	0	0	0	0	0
NM_001007471	8	0	7	0	4	3	0	15	5	0
NM_001007523	6	0	0	0	1	0	1	0	4	1
NM_001007524	6	0	0	0	1	0	1	0	4	1
NM_001007525	16	11	20	0	0	16	0	7	1	0
NM_001007527	277	405	1495	339	1167	303	226	265	296	201
NM_001007530	2	0	15	0	28	0	1	0	3	0
NM_001007531	0	0	2	0	5	1	0	0	0	0
NM_001007532	0	0	0	0	0	0	0	0	0	0
NM_001007533	1	0	3	0	0	10	0	0	0	0
NM_001007534	0	0	0	0	0	0	0	0	0	0
NM_001007537	19	1	70	0	63	36	0	20	6	4
NM_001007538	68	22	159	374	1231	29	0	18	12	0
NM_001007540	2	0	3	0	0	3	0	0	9	5
NM_001007544	1	0	0	0	0	0	0	0	0	0
NM_001007551	0	0	0	0	0	0	0	0	0	0
NM_001007553	25334	16234	57680	14229	60172	17232	12365	11152	12002	15208
NM_001007559	3148	2216	8659	2130	8193	2962	1039	2947	2951	2212
NM_001007561	1704	1027	2999	678	4575	1541	1099	1809	1088	1139
NM_001007563	0	0	0	0	0	0	0	0	0	0
NM_001007565	3722	2274	7657	2663	8700	2626	1730	2121	1697	2661
NM_001007593	905	739	1306	519	1434	444	343	256	298	821
NM_001007595	0	0	0	0	0	0	0	0	0	0
NM_001007792	0	0	1	0	16	0	0	0	0	0
NM_001007793	3084	2442	12749	2205	10940	2023	1080	1202	2035	1269
NM_001007794	974	1090	3615	706	3185	1262	972	756	1159	1295
NM_001008	5376	3814	14899	4958	10855	0	0	0	6	525
NM_001008211	5899	2275	4152	2785	14357	4019	2750	3462	2219	4015
NM_001008212	5899	2275	4152	2785	14357	4017	2750	3462	2214	3992
NM_001008213	5899	2275	4152	2785	14357	4019	2750	3462	2219	4015
NM_001008215	373	324	698	178	1051	522	680	271	431	441
NM_001008216	2424	1076	5190	2102	4093	665	471	405	436	584
NM_001008218	0	0	0	0	0	0	0	0	0	0
NM_001008219	0	0	0	0	0	0	0	0	0	0
NM_001008220	1	0	0	0	0	1	0	0	0	0
NM_001008221	0	0	0	0	0	0	0	0	0	0
NM_001008222	2278	1886	3025	241	3068	1902	838	1335	952	1498
NM_001008223	1	0	7	0	1	2	0	0	4	0
NM_001008224	3704	1727	10151	2664	8194	2207	876	1739	1892	1727
NM_001008225	586	355	1250	107	1294	289	202	262	335	245
NM_001008226	6	9	6	0	16	15	0	2	1	32
NM_001008228	0	0	0	0	0	0	0	0	0	0
NM_001008229	0	0	0	0	0	0	0	0	0	0
NM_001008237	56	41	210	0	215	148	25	92	124	98
NM_001008239	2887	1905	4740	930	5880	2822	721	2187	1791	1050
NM_001008269	0	0	3	0	7	4	0	0	0	0
NM_001008270	0	0	1	0	0	4	0	0	2	0
NM_001008272	5	7	18	0	14	9	0	0	0	1
NM_001008273	5	7	18	0	14	9	0	0	0	1
NM_001008274	0	0	0	0	0	0	0	0	0	0
NM_001008387	0	0	0	0	0	0	0	0	0	0
NM_001008388	991	610	3387	584	2793	603	598	653	865	944
NM_001008389	0	0	0	0	0	0	0	0	0	0
NM_001008390	3342	3451	8673	2544	7808	2710	2110	1819	2519	2947
NM_001008391	667	653	2690	441	1968	822	493	714	599	829
NM_001008392	3832	4631	11015	1132	4524	5121	3182	2118	1904	3222
NM_001008393	235	504	2735	621	1629	151	22	100	303	119
NM_001008394	3	0	15	0	24	2	0	7	0	0
NM_001008395	590	414	1296	438	1291	390	313	328	334	709
NM_001008396	398	835	5219	1225	3436	232	185	165	1206	110
NM_001008397	1578	725	2672	821	4314	549	436	666	778	540
NM_001008401	497	513	1225	81	1024	1054	337	942	1016	688
NM_001008404	0	0	0	0	0	0	0	0	0	0
NM_001008405	2015	2444	9217	2430	7643	1489	846	1508	1553	1914
NM_001008409	7	0	1	0	5	0	0	0	3	0
NM_001008410	2025	2891	7395	2564	7713	4078	1726	1858	1367	1336
NM_001008485	1049	1286	2239	588	1617	816	393	575	595	708
NM_001008486	1046	1286	2234	588	1617	815	393	575	595	708
NM_001008487	1081	1406	2347	420	1625	999	497	557	628	812
NM_001008489	38	94	100	102	179	76	67	65	50	68
NM_001008491	8420	9871	32102	8970	31469	11211	6399	7427	7342	6580
NM_001008492	8152	9540	31038	8761	30701	11030	6231	7302	7156	6511
NM_001008493	4044	1827	9668	2360	7058	2231	1512	2545	2352	2139
NM_001008494	2	0	0	0	0	1	0	0	0	0
NM_001008495	1149	931	4632	892	2311	1558	757	1033	1334	792
NM_001008496	2	0	0	0	0	0	0	0	0	0
NM_001008503	0	0	0	0	0	0	0	0	0	0
NM_001008504	0	0	0	0	0	0	0	0	0	0
NM_001008505	0	0	0	0	0	1	0	0	0	0
NM_001008528	1134	648	1477	1063	3232	756	291	555	551	645
NM_001008529	2445	1358	3120	2119	6247	1159	688	1259	1090	1315
NM_001008530	1199	915	1988	708	2286	1158	441	607	786	1207
NM_001008534	1	0	1	0	0	0	0	0	0	0
NM_001008535	0	0	1	0	0	0	0	0	0	0
NM_001008536	26	18	1	49	0	23	0	0	9	0
NM_001008537	1	0	0	0	0	0	0	0	0	0
NM_001008539	401	21	1932	323	1287	1909	908	1367	1948	729
NM_001008540	1	0	2	0	0	0	0	0	8	0
NM_001008541	865	378	628	709	1541	1842	1013	954	641	806
NM_001008563	681	659	942	79	888	629	403	329	328	575
NM_001008564	3027	1971	9539	1478	6137	1724	1246	1319	1593	1106
NM_001008566	539	972	1126	0	708	821	697	297	455	653
NM_001008657	1006	897	8939	2084	4489	1042	905	560	1006	432
NM_001008660	5763	4189	13567	4894	22395	8766	4472	5466	4672	5814
NM_001008661	624	702	2314	1071	3524	1448	659	794	715	1127
NM_001008662	610	702	2284	1071	3491	1440	659	789	714	1127
NM_001008693	0	0	0	0	0	0	0	0	0	0
NM_001008695	703	212	1079	175	327	180	155	176	131	319
NM_001008697	905	869	2577	658	1957	950	477	537	711	778
NM_001008701	417	490	808	0	697	402	258	168	140	81
NM_001008703	377	265	739	347	1173	178	113	82	206	195
NM_001008704	377	257	738	347	1173	178	113	82	206	195
NM_001008707	3	0	16	0	76	1	0	0	3	0
NM_001008708	210	201	1438	153	444	58	89	51	145	207
NM_001008709	4388	2657	10204	3145	9049	3890	2673	2575	3283	3836
NM_001008710	782	472	1383	553	1095	667	511	313	240	537
NM_001008711	788	472	1383	553	1095	670	511	313	241	542
NM_001008712	698	325	1216	652	877	486	425	225	144	446
NM_001008723	13	0	2	0	81	15	60	0	4	0
NM_001008726	368	388	1265	383	1347	523	170	217	317	339
NM_001008727	442	421	1375	503	2137	771	392	460	408	301
NM_001008737	230	23	79	0	112	12	0	12	16	64
NM_001008738	2187	813	3237	1130	3548	1508	1069	1220	1397	1389
NM_001008739	116	84	89	0	80	68	16	17	17	46
NM_001008740	1	0	1	0	0	2	0	2	6	0
NM_001008743	0	0	0	0	0	1	0	0	0	0
NM_001008744	435	631	2489	801	2613	516	349	221	493	334
NM_001008747	47	19	32	0	10	33	26	24	29	17
NM_001008749	0	0	2	0	0	1	0	0	0	21
NM_001008777	0	0	0	0	0	1	0	0	0	0
NM_001008778	1	0	5	0	0	2	0	0	0	0
NM_001008779	8	23	12	81	52	125	33	68	16	189
NM_001008781	7	0	10	0	0	0	0	0	0	0
NM_001008783	0	0	0	0	0	0	0	0	0	38
NM_001008784	0	0	0	0	0	1	0	0	0	0
NM_001008800	5816	4703	27675	6748	19693	5701	4026	4779	5752	6936
NM_001008801	923	617	2418	150	1027	1193	711	870	853	787
NM_001008844	14397	10949	31597	9065	30262	68179	27854	55120	28077	29474
NM_001008860	2463	2028	8823	1563	5217	2383	1128	1378	1362	1851
NM_001008892	2440	2019	8751	1514	4856	2372	1128	1371	1352	1841
NM_001008894	2439	2019	8751	1514	4856	2371	1128	1371	1348	1841
NM_001008895	2575	1958	7621	2198	8086	2827	2137	1838	1762	2040
NM_001008897	4726	6911	30313	8222	24276	5569	3978	4810	7179	5754
NM_001008901	0	0	0	0	0	0	0	0	0	0
NM_001008910	899	720	1849	735	2164	472	501	307	451	777
NM_001008938	4186	4144	22195	6999	21675	4330	3336	2814	5894	2505
NM_001008949	0	0	0	0	0	36	47	63	48	40
NM_001009	17887	10219	33847	10062	25969	26677	16251	16754	16191	25729
NM_001009181	0	0	0	0	0	0	0	0	0	0
NM_001009182	201	147	789	50	601	114	14	73	144	302
NM_001009183	201	147	789	50	594	114	14	73	142	302
NM_001009184	10556	4268	8059	3001	8678	8329	7191	5790	2436	6990
NM_001009185	1	0	0	0	1	7	0	17	33	0
NM_001009186	5948	5778	31848	6309	21511	5797	3944	4810	6294	5064
NM_001009552	4415	2686	9542	1897	7009	3580	2562	2738	2222	2725
NM_001009554	77	0	44	62	171	900	67	782	170	36
NM_001009555	1399	1776	3379	1302	5273	1642	496	1078	1007	1354
NM_001009562	20	26	25	2	295	18	32	17	14	23
NM_001009565	1	0	0	0	0	3	0	5	0	0
NM_001009566	17478	17761	31821	8355	25486	11818	9522	8197	8243	8682
NM_001009568	31	0	6	0	36	23	9	65	17	103
NM_001009570	3877	2815	17631	5128	14556	4486	2531	3085	4407	4954
NM_001009571	6	0	3	0	0	178	213	43	20	30
NM_001009584	272	259	354	69	308	163	75	108	119	209
[truncated: 46,105 more rows]
