# Supplementary material for: Gene Expression in Barrett’s Esophagus Cell Lines Resemble Esophageal Squamous Cell Carcinoma Instead of Esophageal Adenocarcinoma
Source: Cancers (Basel). 2021 Nov 27;13(23):5971. doi: 10.3390/cancers13235971 (PMC8656995; doi:10.3390/cancers13235971)
Supplement: Supplementary file 1 [file cancers-13-05971-s001.zip › supple/Table S3 (FPKM).xlsx]

## Sheet: stab3_FPKM
Gene.ID	ctrl_0W	ctrl_20W	BEC20W	BEC50W
ENSG00000000003	15.8131	15.61	21.8769	18.4005
ENSG00000000419	75.1008	85.5482	86.072	79.1587
ENSG00000000457	3.81834	4.19977	3.27274	3.74325
ENSG00000000460	3.16784	4.59804	4.10955	3.60837
ENSG00000000938	0.0191367	0.109761	0.0666234	0.0145503
ENSG00000000971	1.00176	10.0985	8.42828	2.33118
ENSG00000001036	10.6638	12.4896	11.2843	13.5859
ENSG00000001084	21.3698	19.3942	20.3182	19.0158
ENSG00000001167	9.17102	7.7136	9.3768	7.8313
ENSG00000001460	10.154	7.29961	9.66845	6.85708
ENSG00000001461	14.8741	15.8506	13.1661	25.8423
ENSG00000001497	6.02117	7.91626	7.87157	7.86284
ENSG00000001561	0.170267	0.018085	0.160544	0.0647303
ENSG00000001617	13.2423	21.0253	18.273	12.149
ENSG00000001626	0.0424919	0.00676993	0.416063	0
ENSG00000001629	28.1626	25.7003	24.7303	25.88
ENSG00000001630	0.534575	0.894285	0.668832	1.04155
ENSG00000001631	8.34887	8.81461	6.98936	7.48956
ENSG00000002016	3.36319	3.16736	2.69952	3.42375
ENSG00000002330	11.7398	9.10138	13.694	19.5701
ENSG00000002549	44.864	34.1349	27.4888	22.929
ENSG00000002586	34.4191	23.385	26.8025	11.7474
ENSG00000002587	41.8364	23.6684	19.6182	14.2347
ENSG00000002726	0.0991849	0.120098	0.0776942	0
ENSG00000002745	0.329141	0.314638	0.322282	0.750775
ENSG00000002746	0.0205226	0.0174385	0.0178621	0
ENSG00000002822	2.86153	2.51017	4.49767	6.82154
ENSG00000002834	69.3362	67.6675	68.1665	51.0088
ENSG00000002919	7.03711	5.9565	7.07077	6.73471
ENSG00000003056	31.9341	30.0487	29.9565	30.1049
ENSG00000003137	3.15413	3.94905	3.03677	1.18849
ENSG00000003147	0.908201	1.85751	1.2868	3.05122
ENSG00000003249	0.0267005	0.918865	1.85913	0.223316
ENSG00000003393	5.58943	5.34314	5.79284	7.00923
ENSG00000003400	3.17728	3.23088	4.36048	4.94521
ENSG00000003402	7.71543	6.50116	6.3873	8.27326
ENSG00000003436	45.4739	25.724	27.9143	33.6799
ENSG00000003509	7.7787	6.92873	6.69187	8.35785
ENSG00000003756	14.3515	13.5957	11.351	11.2411
ENSG00000003987	0.55869	0.363314	0.297712	0.442131
ENSG00000003989	1.69097	0.517266	0.90513	3.8314
ENSG00000004059	24.9599	27.6544	28.2893	31.2862
ENSG00000004139	0.0337377	0.0322511	0.0220231	0.019239
ENSG00000004142	29.8331	34.8819	33.3389	33.0967
ENSG00000004399	0.289852	0.476698	0.154621	0.00710921
ENSG00000004455	19.6071	22.8277	20.4404	20.5861
ENSG00000004468	0.534441	0.454126	0.232579	0
ENSG00000004478	13.9696	19.4569	18.7864	16.6679
ENSG00000004487	60.0353	104.673	66.5573	86.6465
ENSG00000004534	17.8446	17.4446	15.423	14.4661
ENSG00000004660	0.519944	0.473365	0.45254	0.429218
ENSG00000004700	19.4873	19.7204	22.5739	18.6647
ENSG00000004766	5.57325	5.66268	7.08427	7.19439
ENSG00000004776	0.0909647	0.057971	0	0.0345819
ENSG00000004777	1.14318	1.0928	0.858169	1.22774
ENSG00000004779	65.6078	71.3774	78.332	71.3819
ENSG00000004799	0	0.350648	0.0299305	0.0130734
ENSG00000004838	0.142882	0.227643	0.0621795	0.162957
ENSG00000004864	17.3861	22.1203	19.1687	17.8524
ENSG00000004866	6.33191	6.26908	7.21218	8.01988
ENSG00000004897	33.7466	37.0007	37.047	32.3098
ENSG00000004961	17.1084	19.5428	19.2326	18.0657
ENSG00000004975	7.71343	9.41771	8.97348	7.46167
ENSG00000005001	34.9269	25.4646	21.0167	31.9476
ENSG00000005007	22.1383	21.8997	20.412	23.3466
ENSG00000005020	18.8932	17.8548	17.2943	16.4451
ENSG00000005022	123.666	166.112	167.954	193.924
ENSG00000005059	12.85	16.0596	13.4277	13.5731
ENSG00000005073	3.34518	3.15005	2.65079	3.28372
ENSG00000005075	20.8194	17.3004	19.7193	18.5715
ENSG00000005100	12.3264	12.3382	12.4706	13.1641
ENSG00000005108	0.0124961	0.183164	0.0108761	0
ENSG00000005156	7.95174	7.28785	6.02245	7.45633
ENSG00000005175	11.8688	13.6242	13.1361	13.8035
ENSG00000005187	0.0829362	0.1938	0.0481231	0.210198
ENSG00000005189	1.40258	1.7584	0.900558	1.48602
ENSG00000005194	15.7582	16.2177	19.0189	18.3806
ENSG00000005206	4.72236	4.49411	4.28648	6.25706
ENSG00000005238	8.88858	9.33991	8.53594	3.15613
ENSG00000005243	2.72692	3.99234	4.2978	7.56504
ENSG00000005302	5.17098	5.41333	5.22375	5.49682
ENSG00000005339	13.8331	11.223	10.3677	8.09637
ENSG00000005379	0	0	0.0150158	0.0393528
ENSG00000005381	0.041309	0	0.0898847	0
ENSG00000005436	5.39437	5.55206	5.64999	5.03506
ENSG00000005448	18.1588	15.203	24.6885	14.2129
ENSG00000005469	6.25324	10.4274	13.7616	18.1684
ENSG00000005471	0.0146394	0.0373182	0.0382248	0.0556544
ENSG00000005483	13.4863	11.0495	11.738	14.9335
ENSG00000005486	15.0276	15.6386	17.0495	12.9854
ENSG00000005700	29.8204	24.928	23.1608	24.5504
ENSG00000005801	7.49581	7.77122	6.50847	7.47187
ENSG00000005810	12.1378	11.7059	10.0703	11.1476
ENSG00000005812	23.7813	19.9968	21.9198	29.0646
ENSG00000005844	0.025496	0	0	0.0193855
ENSG00000005882	0.95926	1.44722	1.10753	1.01217
ENSG00000005884	319.393	250.874	274.723	265.455
ENSG00000005889	9.3713	9.3842	9.59411	10.5839
ENSG00000005893	26.7957	31.0639	29.9009	22.2753
ENSG00000005961	0.0284508	0.0271972	0.0123813	0.0108161
ENSG00000006007	45.7165	44.1199	41.2856	36.5134
ENSG00000006015	7.06014	7.68789	5.29815	6.10779
ENSG00000006016	0.294476	0.164208	0.192226	0.195913
ENSG00000006025	1.79272	2.61363	2.06261	2.07261
ENSG00000006042	23.9721	11.2457	19.5121	23.093
ENSG00000006059	0	0	0	0.078522
ENSG00000006062	2.22995	2.8261	1.63209	1.60881
ENSG00000006071	0.0129091	0	0	0
ENSG00000006118	33.4652	10.7171	29.5557	22.4143
ENSG00000006125	132.239	118.802	126.28	133.443
ENSG00000006194	10.3282	9.09434	9.29811	9.62136
ENSG00000006210	0.101442	0.103437	0.0529751	0
ENSG00000006282	12.0242	10.1168	8.72879	6.22803
ENSG00000006283	0.00720064	0	0.00626717	0
ENSG00000006327	82.8256	71.4959	83.5487	85.5303
ENSG00000006377	0	0	0	0.0807834
ENSG00000006432	29.2099	26.2654	29.4794	25.6689
ENSG00000006451	48.5153	48.9302	46.1544	50.9568
ENSG00000006453	29.8367	29.4272	25.5593	21.5441
ENSG00000006459	3.63104	2.00823	3.29745	3.10932
ENSG00000006468	0.710648	1.09009	1.2802	0.496352
ENSG00000006530	8.43339	8.02848	8.41687	7.33961
ENSG00000006534	3.60977	9.24424	2.48646	1.9785
ENSG00000006555	8.34105	9.28178	8.25655	7.57427
ENSG00000006576	7.76154	6.4692	7.63887	7.99829
ENSG00000006606	0.236314	0	0	0
ENSG00000006607	17.0039	17.7673	17.4414	19.9946
ENSG00000006625	31.5316	53.8434	46.8183	44.6151
ENSG00000006634	6.01666	7.72289	6.05029	7.03004
ENSG00000006638	0.91909	0.406755	1.19991	0.892935
ENSG00000006652	8.6643	8.17715	5.54548	6.44531
ENSG00000006695	6.48116	8.02113	8.02827	6.8452
ENSG00000006704	5.62537	5.58254	4.22764	5.06633
ENSG00000006712	16.594	17.6493	21.2596	29.347
ENSG00000006715	14.0184	14.2024	14.5069	14.9404
ENSG00000006740	0.283269	0.43706	0.259523	0.317402
ENSG00000006744	14.77	17.126	16.131	16.7064
ENSG00000006747	0.0402816	0.0385067	0.0175298	0.0459414
ENSG00000006756	2.99827	3.78238	2.81279	0.112116
ENSG00000006757	4.82982	5.45579	4.2037	3.91595
ENSG00000006788	0.721903	0.0068666	0	0
ENSG00000006831	27.531	36.2687	27.702	37.5601
ENSG00000006837	0.120008	0.15296	0.0348168	0.0760386
ENSG00000007047	7.39751	5.79114	7.75827	9.04218
ENSG00000007080	37.0956	32.7844	38.7974	44.5689
ENSG00000007168	56.8706	50.9047	51.6086	52.5402
ENSG00000007171	0.0280838	0	0	0
ENSG00000007174	0	0.0135394	0.00739645	0.00646143
ENSG00000007202	30.8667	29.5066	31.8833	34.5429
ENSG00000007255	1.31007	2.81778	1.06897	1.36963
ENSG00000007341	3.91631	3.64533	3.3656	3.25012
ENSG00000007372	0.226569	0.284656	0.129587	0.280553
ENSG00000007376	9.21552	11.2256	11.0921	10.1556
ENSG00000007384	16.2681	14.012	11.0212	10.3032
ENSG00000007392	8.79949	8.33137	6.26391	6.46493
ENSG00000007402	0.14875	0.173794	0.0970996	0.1131
ENSG00000007516	0.139986	0.0567712	0.121839	0.0677324
ENSG00000007520	16.6011	13.7431	15.505	17.6965
ENSG00000007541	6.21162	6.58066	6.02258	5.5761
ENSG00000007545	2.68718	1.99554	2.18814	2.79862
ENSG00000007866	9.28894	9.15426	7.70373	7.17714
ENSG00000007923	12.0992	14.2134	13.4968	12.9866
ENSG00000007933	0.0235226	0.0149907	0	0
ENSG00000007944	1.68659	2.65957	1.41149	1.01933
ENSG00000007952	0.288828	0.485269	0.594184	0.299464
ENSG00000007968	1.26594	1.67059	1.2799	1.73063
ENSG00000008018	32.9607	33.8058	35.9998	29.7725
ENSG00000008056	0.18618	0.0395503	0.0180049	0.0471866
ENSG00000008083	17.1453	12.351	15.0237	13.7057
ENSG00000008086	2.57479	1.57204	2.31936	3.43625
ENSG00000008118	5.42541	2.368	2.49992	4.47179
ENSG00000008128	0.374164	0.225901	0.171399	0.224598
ENSG00000008130	14.8625	14.3432	13.0124	13.4981
ENSG00000008226	0.28445	0.206281	0.196352	0.171531
ENSG00000008256	18.3398	14.291	14.1847	13.3149
ENSG00000008277	0.160901	0.125327	0.243777	0.543728
ENSG00000008282	138.107	145.056	133.921	105.785
ENSG00000008283	29.3348	30.0118	22.6385	25.2385
ENSG00000008294	25.1966	22.2699	23.6855	25.224
ENSG00000008300	2.89293	3.12457	1.65672	1.64633
ENSG00000008311	0.734657	0.87349	1.44108	2.7846
ENSG00000008323	2.0165	2.07851	1.25145	1.17325
ENSG00000008324	18.4954	23.8855	18.4379	22.4261
ENSG00000008382	1.67031	1.93971	1.64762	2.37067
ENSG00000008394	87.9247	102.726	66.3684	56.513
ENSG00000008405	4.81804	3.93126	4.98301	4.04653
ENSG00000008438	0	0	0	0.0530353
ENSG00000008441	13.3233	16.7896	9.85763	7.54248
ENSG00000008513	32.3781	17.7204	23.4715	18.5706
ENSG00000008516	0.27355	0.0544784	0.252968	0.0909957
ENSG00000008517	56.6756	2.35281	49.3718	43.0926
ENSG00000008710	5.10946	3.34874	3.31392	4.49026
ENSG00000008735	0.211051	0.648049	0.0834959	0.131293
ENSG00000008838	11.7886	19.2252	21.0929	16.4036
ENSG00000008853	2.24655	3.11777	3.00741	2.32375
ENSG00000008869	7.30488	6.50169	6.01307	6.65246
ENSG00000008952	32.9026	29.7222	31.2969	32.1494
ENSG00000008988	361.026	354.665	326.606	329.616
ENSG00000009307	206.212	204.35	204.93	185.713
ENSG00000009335	33.2422	32.5129	33.0342	30.15
ENSG00000009413	6.20855	6.69384	5.13557	5.81966
ENSG00000009694	0.762261	2.46173	0.00448273	0.14881
ENSG00000009724	0.813578	0.860687	0.45319	0.692825
ENSG00000009765	0.0262987	0.0111733	0	0.066653
ENSG00000009780	5.65064	5.80178	5.28777	7.23086
ENSG00000009790	6.84959	7.1923	7.22198	14.8725
ENSG00000009830	4.82318	3.98598	4.19792	4.55842
ENSG00000009844	24.441	32.3131	33.1204	27.8907
ENSG00000009954	38.0182	38.7133	36.6718	36.5193
ENSG00000010017	20.0941	22.0906	24.1914	19.7709
ENSG00000010030	0.798982	2.13103	0.798427	0.382497
ENSG00000010072	5.37791	6.37807	6.50798	7.70792
ENSG00000010165	8.28348	11.738	9.56761	9.41031
ENSG00000010219	5.17031	5.10129	4.6627	6.34673
ENSG00000010244	35.8052	35.5704	30.9477	32.9237
ENSG00000010256	74.0837	89.5317	94.6108	94.1099
ENSG00000010270	32.0979	32.4186	29.1299	26.9529
ENSG00000010278	44.0305	69.9586	53.6765	45.0372
ENSG00000010292	28.988	32.9235	39.3122	36.2861
ENSG00000010295	0.291186	0.114877	0.253438	0.189771
ENSG00000010310	1.85945	1.4662	1.31666	1.84514
ENSG00000010318	1.60467	1.30155	1.65058	1.17573
ENSG00000010319	0.0565143	0.04502	0.0614849	0.021485
ENSG00000010322	9.585	8.46618	8.8695	7.97849
ENSG00000010327	0.00770709	0.0294699	0	0
ENSG00000010361	0.448677	0.939511	0.66945	2.29055
ENSG00000010379	0.0833701	0.0929792	0.0362811	0.0950841
ENSG00000010404	12.9386	9.11194	9.48653	7.45919
ENSG00000010438	17.5458	10.4249	12.5929	7.59397
ENSG00000010539	4.82874	4.50028	4.58196	3.69908
ENSG00000010610	0	0.0327968	0	0.0260861
ENSG00000010626	1.18052	0.98744	1.0917	1.26224
ENSG00000010704	6.83184	7.0375	7.89407	7.0081
ENSG00000010803	10.0769	7.75022	6.82156	8.01548
ENSG00000010810	9.61938	9.89657	9.77008	10.1468
ENSG00000010818	20.0975	17.0033	18.5263	21.631
ENSG00000011007	23.711	21.4462	22.7769	22.7474
ENSG00000011009	36.1053	34.8922	40.8557	28.0429
ENSG00000011021	2.44508	2.30488	1.67588	2.25414
ENSG00000011028	0.266843	0.163758	0.533315	0.578613
ENSG00000011083	0.0532797	0	0	0
ENSG00000011105	3.75441	1.64373	3.61307	1.83346
ENSG00000011114	15.915	9.48141	13.1657	10.9019
ENSG00000011132	4.16455	3.05861	3.33735	5.15516
ENSG00000011143	2.92576	2.88008	2.45553	3.19781
ENSG00000011198	6.42582	4.56945	5.40925	8.05495
ENSG00000011201	1.89306	1.58846	1.99549	1.52732
ENSG00000011243	10.6132	9.81368	10.0665	8.27174
ENSG00000011258	4.63169	4.14391	3.65686	4.58651
ENSG00000011260	23.0864	27.3815	27.3334	26.022
ENSG00000011275	17.0361	15.3381	14.9319	6.80874
ENSG00000011295	15.6004	15.1193	14.6933	14.6839
ENSG00000011304	113.237	111.737	118.023	117.86
ENSG00000011332	0.531234	0.292385	0.5044	0.936353
ENSG00000011347	0.172822	0.680263	0.106177	0.0618367
ENSG00000011376	9.52695	10.1593	10.052	9.33392
ENSG00000011405	17.2361	18.5038	19.7087	18.3906
ENSG00000011422	31.8952	22.0134	29.0275	27.3203
ENSG00000011426	61.5597	62.9193	92.1462	89.7911
ENSG00000011451	14.7855	12.5055	12.3601	11.1096
ENSG00000011454	58.6189	66.6754	55.4043	73.6294
ENSG00000011465	9.89844	2.29389	4.53798	1.58975
ENSG00000011478	3.21821	4.28499	3.42624	5.65851
ENSG00000011485	14.4928	16.6152	18.795	23.6821
ENSG00000011523	2.21224	1.97259	1.94972	2.15556
ENSG00000011566	15.4481	13.8213	14.6654	15.2867
ENSG00000011590	0.402044	0.469735	0.116641	0.203793
ENSG00000011638	19.2776	15.4069	15.1936	23.1083
ENSG00000011677	0.166905	0.0455858	0.0415051	0.0181291
ENSG00000012048	9.77484	12.6442	10.6311	9.97508
ENSG00000012061	20.9483	15.4666	32.6853	29.7965
ENSG00000012124	0.991398	0.70614	0.372221	0.044341
ENSG00000012171	5.22761	26.7827	8.08874	1.87047
ENSG00000012174	9.13541	8.56515	8.72486	9.18721
ENSG00000012211	7.1292	8.03522	8.72492	9.08956
ENSG00000012223	0.0394793	0	0.0171807	0.0150088
ENSG00000012232	23.8804	21.8603	27.2479	18.6987
ENSG00000012660	13.7712	21.7374	14.7632	16.4213
ENSG00000012779	1.14088	3.27182	2.36961	0.749163
ENSG00000012817	8.6418	6.79122	7.07118	0
ENSG00000012822	12.5604	12.1658	11.142	9.77022
ENSG00000012963	9.48889	12.0258	13.0985	9.80606
ENSG00000012983	18.0103	15.9954	18.8905	18.3451
ENSG00000013016	0.187006	0.736734	1.10975	1.46066
ENSG00000013275	30.8776	34.5803	37.7757	50.5952
ENSG00000013288	12.5267	7.89115	6.98517	7.81979
ENSG00000013297	0.116909	0.074505	0.0508766	0.0740752
ENSG00000013306	43.9175	43.0908	48.0641	51.4106
ENSG00000013364	57.3381	64.0047	64.8274	48.5442
ENSG00000013374	12.1148	15.6028	12.5299	12.1426
ENSG00000013375	18.0913	9.67326	13.8652	11.2234
ENSG00000013392	5.02138	2.66175	4.45212	2.17659
ENSG00000013441	17.87	15.1473	11.5317	11.7641
ENSG00000013503	7.43174	7.06592	7.84316	8.72759
ENSG00000013523	7.01033	5.93967	7.19812	5.19511
ENSG00000013561	17.6618	15.438	17.34	12.8485
ENSG00000013563	2.56039	1.7491	2.35672	1.76469
ENSG00000013573	5.57997	6.94359	5.19035	4.79561
ENSG00000013583	33.6969	31.0035	29.185	24.1999
ENSG00000013588	220.99	270.939	161.772	303.097
ENSG00000013619	1.06404	2.87149	0.937539	1.05873
ENSG00000013810	6.57374	14.341	17.0817	15.4729
ENSG00000014123	20.1354	20.4872	18.0047	16.77
ENSG00000014138	6.68635	9.4237	8.80927	10.9359
ENSG00000014164	9.60501	8.53609	9.31224	9.55251
ENSG00000014216	92.3834	101.655	113.975	172.708
ENSG00000014257	0.330456	0.432277	0.454132	0.22481
ENSG00000014641	48.3838	64.7705	66.39	74.2195
ENSG00000014824	58.0497	41.943	40.0704	40.042
ENSG00000014914	6.97387	4.43143	7.69785	4.18943
ENSG00000014919	7.99718	8.23921	7.24609	5.87043
ENSG00000015133	4.32937	3.42037	6.22039	4.12256
ENSG00000015153	2.04042	2.05463	2.27518	2.2084
ENSG00000015171	22.1222	23.1775	21.7212	33.4404
ENSG00000015285	0.254005	0.254376	0.473736	0.689749
ENSG00000015475	24.3924	23.6555	25.8246	12.4621
ENSG00000015479	38.1609	42.7265	39.7809	40.5031
ENSG00000015532	13.4037	11.2471	13.254	11.6776
ENSG00000015568	2.31787	1.65008	1.54507	1.87426
ENSG00000015676	19.5833	18.1421	19.6949	18.5852
ENSG00000016082	1.09981	2.99051	1.2125	1.44946
ENSG00000016391	0.0537541	0.034257	0.0623808	0.0408713
ENSG00000016402	0.832969	3.21691	0.811984	0.886672
ENSG00000016602	0.0413992	0.039575	0.0180162	0.0157387
ENSG00000016864	26.1241	22.9654	24.8942	24.874
ENSG00000017260	39.7844	33.8308	41.9048	43.7936
ENSG00000017483	1.13205	0.263943	0.841104	33.6738
ENSG00000017797	32.2183	35.169	34.4577	34.4674
ENSG00000018189	4.20767	3.76304	3.22061	4.06391
ENSG00000018236	0.0454326	0.0926521	0.126537	0.00690882
ENSG00000018280	0.0254911	0.0649809	0.0776528	0.0387636
ENSG00000018408	31.1312	40.6526	31.03	16.5543
ENSG00000018510	21.5428	29.9512	26.15	26.1124
ENSG00000018610	7.01434	7.20099	7.22151	8.38381
ENSG00000018699	12.2204	11.4281	14.7362	14.3267
ENSG00000018869	0.0789274	0.0335332	0	0.200038
ENSG00000019102	0.0945256	1.68673	0.246815	0.143743
ENSG00000019144	12.1424	15.8434	11.0057	13.9562
ENSG00000019169	0.202452	0.0215035	0.26431	0.153932
ENSG00000019186	1.27233	1.80055	3.66415	0.170717
ENSG00000019485	0.322237	0.313639	0.530331	0.494472
ENSG00000019505	0.0370628	0.0236198	0.0107527	0.00939342
ENSG00000019549	183.06	163.075	184.103	209.763
ENSG00000019582	123.644	55.5608	58.9648	9.22089
ENSG00000019995	11.918	9.80812	10.7593	11.8904
ENSG00000020129	8.67467	10.851	11.0444	10.316
ENSG00000020181	0.149921	0.457243	0.0745633	0.0407109
ENSG00000020256	5.08888	5.3523	8.38186	7.85205
ENSG00000020426	11.6966	10.1608	15.1091	15.3519
ENSG00000020577	8.6132	4.92585	5.98824	9.7158
ENSG00000020922	6.27665	8.7231	7.59878	11.7575
ENSG00000021300	0.0572944	0.206908	0.116356	0.246858
ENSG00000021355	133.759	32.1708	107.917	56.6337
ENSG00000021488	0.054789	0.0174583	0.0238432	0.0208291
ENSG00000021574	7.18435	7.72828	7.76081	8.91051
ENSG00000021762	5.20737	4.95602	3.82675	2.58037
ENSG00000021776	17.0978	18.1604	18.7268	19.9374
ENSG00000021826	6.99049	7.6675	7.67799	12.1372
ENSG00000022267	5.66324	4.05395	8.89167	2.07459
ENSG00000022277	28.4499	31.0554	31.0144	33.4745
ENSG00000022355	0.0270101	0.0602465	0.0235086	0.0616103
ENSG00000022567	1.34273	1.00018	2.10208	0.715977
ENSG00000022840	41.3694	41.0697	42.0823	48.9339
ENSG00000022976	2.50047	1.72495	2.37825	2.1658
ENSG00000023041	24.0273	22.6972	19.1605	23.3708
ENSG00000023171	0.139635	0.929432	0.432118	0.0471866
ENSG00000023191	24.4673	29.5726	26.3206	26.3769
ENSG00000023228	38.9279	49.5457	43.8808	44.4823
ENSG00000023287	41.1653	34.7272	40.0332	38.4788
ENSG00000023318	16.3823	14.0735	16.7675	17.4072
ENSG00000023330	16.0594	11.8051	19.446	14.9492
ENSG00000023445	115.881	13.9961	59.7692	216.1
ENSG00000023516	19.2318	19.8327	18.9701	20.3231
ENSG00000023572	12.4047	13.803	14.5239	17.2166
ENSG00000023608	6.35041	4.41352	5.70125	10.0561
ENSG00000023697	17.1497	22.3383	18.9378	18.7131
ENSG00000023734	112.348	119.86	122.519	118.926
ENSG00000023839	0.394403	0.192701	0.457698	0.0899637
ENSG00000023892	7.66203	9.44743	7.70772	6.90222
ENSG00000023902	0.841682	0.635206	1.11813	1.75148
ENSG00000023909	37.7601	42.5666	44.0895	27.1337
ENSG00000024048	10.3267	10.6218	10.6272	11.7065
ENSG00000024422	61.5314	65.3085	72.5189	111.432
ENSG00000024526	11.9205	13.0335	14.6408	14.2353
ENSG00000024862	5.37093	5.8839	5.56324	6.61495
ENSG00000025039	0.0269607	0	0.129061	0.0307489
ENSG00000025156	4.30419	4.47392	4.90814	5.77524
ENSG00000025293	13.1659	13.5831	15.648	17.9144
ENSG00000025423	0.4831	0.475807	0.305798	1.06856
ENSG00000025434	1.5195	4.43939	0.824428	1.32038
ENSG00000025708	3.80857	8.47551	6.36235	5.18441
ENSG00000025770	8.29623	7.88679	7.95479	8.28407
ENSG00000025772	47.2511	41.6786	60.2216	39.2779
ENSG00000025796	27.9715	25.5541	24.3365	22.262
ENSG00000025800	23.9926	29.1209	29.6369	28.6251
ENSG00000026025	0.715027	1.20854	1.3529	0.165462
ENSG00000026036	0.519836	0.398771	0.343524	0.395251
ENSG00000026103	14.9065	14.9074	15.0644	16.6312
ENSG00000026297	1.48894	1.41117	1.42884	0.890197
ENSG00000026508	290.327	229.129	271.298	186.323
ENSG00000026559	1.70922	1.89058	2.25712	0.657262
ENSG00000026652	3.29531	1.74843	3.26832	2.43562
ENSG00000026751	2.11824	0.769148	3.49433	1.72294
ENSG00000026950	4.54737	5.53346	3.88891	4.6743
ENSG00000027001	6.73547	10.9418	8.39784	10.5252
ENSG00000027075	3.98585	3.58161	5.13432	6.71781
ENSG00000027644	0.0141527	0.00901936	0	0
ENSG00000027697	70.4055	43.0965	60.1917	68.1826
ENSG00000027847	12.3331	9.34903	10.5648	8.09414
ENSG00000027869	0.791812	2.98182	2.97594	0.355754
ENSG00000028116	8.00729	7.19111	6.63176	6.51574
ENSG00000028137	0.0903459	0.0575767	0.125814	0
ENSG00000028203	26.7215	17.1031	19.4147	21.5642
ENSG00000028277	2.40294	0.429962	3.87719	0.646492
ENSG00000028310	13.7653	10.5138	10.3997	12.2294
ENSG00000028528	11.7584	14.6984	13.89	10.4066
ENSG00000028839	15.8892	17.3846	17.5315	15.342
ENSG00000029153	67.448	18.5898	42.7879	44.2971
ENSG00000029363	42.4039	42.0592	42.8999	52.5257
ENSG00000029364	24.5945	21.3677	23.0356	21.9838
ENSG00000029534	0.0715486	0.0729557	0.0996373	0.174083
ENSG00000029639	3.99371	4.0361	3.99018	4.31228
ENSG00000029725	14.0067	13.6744	14.6643	14.6395
ENSG00000029993	9.96258	13.8016	15.4865	18.9226
ENSG00000030066	13.068	16.2157	16.0151	13.8404
ENSG00000030110	19.5424	20.8054	20.2323	16.7216
ENSG00000030304	0.262373	0.106405	0.22836	0.0362713
ENSG00000030419	4.71654	6.16377	3.80609	5.89282
ENSG00000030582	95.1554	92.1284	118.325	85.6681
ENSG00000031003	15.6322	14.9245	14.7061	13.3771
ENSG00000031081	4.72614	2.61383	3.21207	1.91859
ENSG00000031691	6.37911	8.44907	8.93026	8.824
ENSG00000031698	36.7915	37.5012	30.8623	43.0154
ENSG00000031823	9.7748	12.235	12.2902	11.7824
ENSG00000032219	6.06234	5.40196	6.55786	7.49031
ENSG00000032389	8.60647	9.18708	8.59096	9.0591
ENSG00000032444	15.2804	14.6281	17.1962	16.7696
ENSG00000032742	3.35745	2.99409	2.48338	2.49181
ENSG00000033011	1.67165	1.87624	1.63952	1.96343
ENSG00000033030	11.6109	8.57374	10.9966	17.8231
ENSG00000033050	22.1626	22.9502	23.7443	25.7281
ENSG00000033100	21.9902	19.2455	24.5269	19.8533
ENSG00000033122	0.135113	0.176744	0.129976	0.264938
ENSG00000033170	12.0158	3.17777	7.44424	3.25598
ENSG00000033178	32.5397	29.5764	34.4561	26.8653
ENSG00000033327	1.32042	0.773629	0.741448	1.68407
ENSG00000033627	8.88085	7.28343	7.93214	9.31371
ENSG00000033800	15.5153	16.1154	16.5877	18.2927
ENSG00000033867	13.1314	14.0801	13.1595	7.64639
ENSG00000034053	0.0115707	0.00737391	0	0
ENSG00000034152	24.1656	17.7171	24.8874	20.9043
ENSG00000034239	0.0509822	0.0649809	0.0110933	0.0387636
ENSG00000034510	1307.7	869.292	1234.58	1180.43
ENSG00000034533	2.18419	2.49646	2.19033	2.5994
ENSG00000034677	23.8134	19.651	22.4421	23.9593
ENSG00000034693	10.6174	12.5063	13.2297	14.2654
ENSG00000034713	73.2965	63.0559	72.3313	61.5248
ENSG00000035115	4.12567	4.9385	3.6617	4.91172
ENSG00000035141	33.0861	26.8956	29.6626	26.8707
ENSG00000035403	37.9565	34.7978	39.3643	47.6658
ENSG00000035499	11.2138	12.2181	14.5052	17.1704
ENSG00000035664	0.0656558	0.066947	0.0800022	0.00998411
ENSG00000035681	25.4064	25.7248	26.1166	27.8347
ENSG00000035687	24.8134	29.7063	27.9585	26.1467
ENSG00000035720	0.240741	0.178992	0.104766	0.152537
ENSG00000035862	69.6939	50.4729	51.2062	50.276
ENSG00000035928	30.3978	24.1689	23.3601	18.818
ENSG00000036054	20.7332	17.8022	20.5973	25.943
ENSG00000036257	17.8976	18.5294	20.909	19.6361
ENSG00000036448	0.0662585	0	0.0115338	0.0705303
ENSG00000036530	0.00771515	0.00983359	0.00671498	0.0117322
ENSG00000036549	25.6253	26.4399	24.4758	24.4138
ENSG00000036672	0.0326552	0.280946	0.142109	0.0869013
ENSG00000037042	7.05486	8.18554	6.7736	5.8211
ENSG00000037241	13.1873	11.6824	14.2455	11.5202
ENSG00000037474	29.4402	33.7864	34.794	32.2766
ENSG00000037637	6.23012	6.79264	7.4559	7.0613
ENSG00000037749	22.259	17.1381	21.4383	22.7798
ENSG00000037757	1.78921	1.85291	2.21203	2.25704
ENSG00000037897	11.3807	12.8543	9.50735	10.546
ENSG00000037965	0.783617	0.776832	0.277865	0.706149
ENSG00000038002	11.5623	12.4218	10.2834	9.92018
ENSG00000038210	28.4693	23.8999	21.9069	23.634
ENSG00000038219	15.9128	9.85546	10.1163	10.5862
ENSG00000038274	19.9281	24.1791	24.3719	23.593
ENSG00000038295	0.025268	0.0751476	0.0439847	0.0576366
ENSG00000038358	7.63363	7.14927	9.25604	11.4272
ENSG00000038382	37.0468	25.2224	28.4455	40.9903
ENSG00000038427	6.37114	17.5975	14.0422	1.77305
ENSG00000038532	10.5963	7.0639	10.1521	11.2487
ENSG00000038945	0.0236989	0.0302062	0.0103133	0.00900957
ENSG00000039068	133.36	138.91	122.686	148.743
ENSG00000039123	25.257	29.6252	31.1526	30.5052
ENSG00000039139	0.512264	0.387014	0.643614	0.684754
ENSG00000039319	8.12624	8.51779	8.60709	8.94345
ENSG00000039523	12.636	12.9842	16.0252	23.3358
ENSG00000039560	42.7954	30.0481	47.5217	32.3751
ENSG00000039600	0.0191312	0.0365764	0.0166511	0.0145461
ENSG00000039650	10.5899	11.4748	10.0238	14.5873
ENSG00000039987	0.173833	0.0886258	0.0302596	0.0264344
ENSG00000040199	3.02768	2.80412	2.56707	3.91304
ENSG00000040275	17.7121	20.3097	18.586	15.8409
ENSG00000040341	5.5344	5.85312	5.90296	6.24747
ENSG00000040487	4.14427	3.48479	4.19149	4.0701
ENSG00000040531	3.67164	3.19946	3.50871	3.28166
ENSG00000040608	1.57098	2.09861	1.39362	1.44716
ENSG00000040633	18.0925	16.4123	19.5206	16.5572
ENSG00000040731	0	0.110847	0.050462	1.95434
ENSG00000040933	6.16787	6.84552	6.04552	6.47895
ENSG00000041353	4.91181	12.4062	6.57765	5.86871
ENSG00000041357	47.1803	53.5446	55.1255	51.4032
ENSG00000041515	0.14157	0.0952337	0.123217	0.149501
ENSG00000041802	14.5561	13.5416	14.3195	14.4741
ENSG00000041880	6.72484	8.06927	6.80815	5.9689
ENSG00000041982	9.31706	3.47068	5.18196	4.27508
ENSG00000041988	2.74822	1.93653	2.43085	2.46332
ENSG00000042062	0.998185	0.7077	0.749326	1.01511
ENSG00000042088	7.68324	6.11059	8.26902	6.19446
ENSG00000042286	4.12972	2.92325	3.072	4.26994
ENSG00000042317	1.85519	1.73078	1.91432	1.83229
ENSG00000042429	11.1537	12.1277	13.4737	17.4931
ENSG00000042445	20.9782	28.7835	25.6075	30.4371
ENSG00000042493	67.0324	79.0337	72.7383	68.425
ENSG00000042753	93.4882	96.7627	105.461	116.069
ENSG00000042781	0.0493467	0.0691861	0.0400863	0.0500269
ENSG00000042832	0.0680681	0.226536	0.0460787	0
ENSG00000042980	4.12416	1.67457	6.84584	3.08283
ENSG00000043093	33.6867	31.9942	34.1421	33.0297
ENSG00000043143	10.9657	10.6302	10.3776	11.5373
ENSG00000043355	1.04908	1.57896	1.82615	1.18799
ENSG00000043462	0.0448374	0	0.0195124	0
ENSG00000043514	12.2316	10.9284	10.9329	12.1494
ENSG00000043591	0.185616	0.310516	0.201942	0.282262
ENSG00000044090	5.53934	6.24624	4.38831	2.98262
ENSG00000044115	135.592	124.047	142.074	129.846
ENSG00000044446	5.47445	5.13389	4.46086	6.36217
ENSG00000044459	2.07226	2.34822	2.68942	2.46132
ENSG00000044524	0	0	0	0.0151302
ENSG00000044574	218.013	213.779	217.484	220.094
ENSG00000046604	156.138	115.578	159.984	142.743
ENSG00000046647	1.95606	2.58406	1.48967	0.898558
ENSG00000046651	7.56913	7.4414	6.2956	7.11039
ENSG00000046653	0.426885	0.483644	0.275218	0.348619
ENSG00000046774	0.832551	0	0.0289849	0
ENSG00000046889	0.023835	0.00759491	0	0
ENSG00000047056	5.39292	4.79138	4.88017	4.99288
ENSG00000047188	13.8418	18.2643	16.7178	16.1422
ENSG00000047230	4.99126	5.08942	6.17711	5.22988
ENSG00000047249	48.4558	53.5051	56.4833	54.1927
ENSG00000047315	33.3285	37.566	38.9462	36.6926
ENSG00000047346	7.06233	8.41701	6.80823	7.691
ENSG00000047365	13.5132	9.55713	7.9183	10.5605
ENSG00000047410	28.6278	29.5834	31.3191	31.4286
ENSG00000047457	0.277351	0.142762	0.0835603	0.0648863
ENSG00000047578	4.23968	3.72486	3.29524	4.20526
ENSG00000047579	3.21771	3.29091	3.02643	4.28146
ENSG00000047597	0.496236	0.249669	0.329612	0.903551
ENSG00000047621	9.23296	9.36356	9.95802	10.008
ENSG00000047634	5.70287	6.96349	5.0827	6.31337
ENSG00000047644	8.25798	9.75063	9.30389	10.0062
ENSG00000047648	0	0.0258278	0.0264552	0.0231109
ENSG00000047662	0.172838	0.0660888	0.0300863	0.052566
ENSG00000047849	31.5327	32.9001	29.3766	37.2662
ENSG00000047932	26.9681	34.2721	30.3276	32.6031
ENSG00000047936	1.50509	0.63754	1.17663	0.274102
ENSG00000048028	7.26767	7.47736	8.00092	14.5664
ENSG00000048052	5.38313	3.06727	4.29215	2.08872
ENSG00000048140	21.2568	15.0155	16.8892	16.9759
ENSG00000048162	12.7263	15.088	13.8611	15.082
ENSG00000048342	4.70046	2.84447	3.57972	4.23229
ENSG00000048392	36.4585	52.8172	42.102	37.207
ENSG00000048405	14.1149	13.7152	13.4748	13.1182
ENSG00000048462	0.237582	0	0.0516957	0.0451607
ENSG00000048471	4.00172	3.66344	3.41442	2.82494
ENSG00000048540	0.607926	0.14156	0.295084	0.568897
ENSG00000048544	36.5438	38.509	38.157	33.1936
ENSG00000048649	14.9486	13.5449	14.2435	17.9435
ENSG00000048707	11.3479	8.37269	8.85052	8.05226
ENSG00000048828	58.6802	57.1634	58.0635	55.4345
ENSG00000048991	12.3411	13.9243	14.47	15.7511
ENSG00000049089	1.02129	0.0911202	0.604447	0.31061
ENSG00000049130	8.30816	21.0545	12.1899	18.3295
ENSG00000049167	3.1663	3.02678	2.78135	3.4217
ENSG00000049192	7.54999	2.29482	4.1985	8.03934
ENSG00000049239	7.27059	7.59557	6.60705	5.07389
ENSG00000049245	70.771	73.487	74.4924	62.7629
ENSG00000049246	0.633955	0.301407	1.06851	1.17827
ENSG00000049249	0.288088	0.0423683	0.17359	0.269593
ENSG00000049283	3.43266	7.05853	3.79713	3.23998
ENSG00000049323	4.17273	9.21192	5.18703	4.97913
ENSG00000049449	58.7055	71.7437	57.0373	63.9167
ENSG00000049540	0.0189456	0.0241477	0.0164895	0
ENSG00000049541	17.1695	23.3078	24.292	19.7607
ENSG00000049618	8.26806	8.1473	8.12672	8.41367
ENSG00000049656	65.9403	49.1979	57.742	70.9018
ENSG00000049759	29.6144	20.3047	24.9161	33.3923
ENSG00000049768	0.200693	0.0479624	0.0436689	0.0190743
ENSG00000049769	0.136881	0.174466	0.14892	0.0650472
ENSG00000049860	46.7854	39.9398	54.191	52.9344
ENSG00000049883	4.22269	3.78003	3.38467	3.64374
ENSG00000050130	19.9466	14.6235	19.6326	17.684
ENSG00000050165	0.419749	0.949633	1.99107	5.0745
ENSG00000050327	15.9445	12.728	14.9243	15.454
ENSG00000050344	10.1486	11.669	10.3596	6.68205
ENSG00000050393	9.42837	8.6566	8.1584	10.2947
ENSG00000050405	104.606	73.3986	110.219	128.749
ENSG00000050426	18.9215	23.0374	15.1395	14.4412
ENSG00000050438	0.00790198	0.0302152	0.0137552	0.00600817
ENSG00000050730	6.3821	0.138342	7.02846	0.676716
ENSG00000050748	15.109	13.8793	13.1598	12.8009
ENSG00000050767	0.083738	0.0133414	0.127544	0
ENSG00000050820	20.509	18.5633	21.0976	18.8834
ENSG00000051009	6.31096	5.23441	5.02163	5.99807
ENSG00000051108	24.5292	18.4804	20.9408	21.9709
ENSG00000051128	6.20161	6.79156	7.87239	5.83882
ENSG00000051180	7.90266	9.14577	8.54996	9.47202
ENSG00000051341	3.61119	4.68528	3.6815	3.40754
ENSG00000051382	9.34555	11.2634	11.3803	12.3263
ENSG00000051523	40.5419	31.0044	42.9468	27.2273
ENSG00000051596	15.8652	19.9013	23.8681	25.9817
ENSG00000051620	67.3366	64.5016	61.177	63.0136
ENSG00000051825	8.29481	10.038	10.9752	14.6078
ENSG00000052126	10.7146	10.5219	10.2796	9.85519
ENSG00000052344	10.0303	9.27631	9.16553	8.65206
ENSG00000052723	21.8836	23.2818	22.0546	20.9942
ENSG00000052749	10.4515	10.1592	8.95371	10.4797
ENSG00000052795	5.81012	4.96324	5.12864	5.37324
ENSG00000052802	49.2703	158.067	83.4468	131.654
ENSG00000052841	15.0553	12.9062	12.4889	13.0096
ENSG00000052850	0.0850402	0.108391	0.0528685	0.138556
ENSG00000053108	0.0118262	0.00753675	0.0205862	0
ENSG00000053254	6.36897	5.10718	6.73521	5.85298
ENSG00000053328	0.047364	0.0301846	0	0
ENSG00000053371	6.77594	9.04046	9.74044	6.4317
ENSG00000053372	27.2278	29.1	30.9448	32.4084
ENSG00000053438	4.69216	5.39549	3.1073	3.95541
ENSG00000053501	2.54469	2.89591	2.34664	3.2938
ENSG00000053524	0.637842	0.400237	0.427042	0.298446
ENSG00000053702	0.741279	0.792431	0.62437	0.654529
ENSG00000053747	699.654	166.38	516.598	377.465
ENSG00000053770	12.5853	13.8016	14.2773	16.9298
ENSG00000053900	15.7883	9.98737	9.09817	10.8763
ENSG00000053918	0.0183589	0.0351	0	0
ENSG00000054116	34.8499	32.4452	40.223	38.5657
ENSG00000054118	55.2234	52.9528	54.1033	60.4797
ENSG00000054148	25.4258	25.5401	29.8912	37.7361
ENSG00000054179	0.850055	0.318666	0.43521	0.133068
ENSG00000054219	3.25873	5.69667	1.60854	0.183536
ENSG00000054267	7.92272	8.21054	7.89731	8.50628
ENSG00000054277	5.22252	6.78516	6.21437	4.41209
ENSG00000054282	16.7501	12.7761	13.617	9.26844
ENSG00000054356	0.0339664	0	0	0
ENSG00000054392	1.75905	2.30004	1.71579	1.02617
ENSG00000054523	11.1289	9.84124	10.426	10.6663
ENSG00000054598	9.3763	16.2331	13.0204	16.3663
ENSG00000054611	5.99712	7.39128	6.19693	6.5284
ENSG00000054654	4.26515	3.3599	4.32687	5.31317
ENSG00000054690	0.998665	0.724834	0.760551	0.690772
ENSG00000054793	23.352	14.8431	17.1312	12.7536
ENSG00000054965	39.4576	36.0677	46.3913	71.7944
ENSG00000054967	2.92041	2.12988	3.1263	3.82353
ENSG00000054983	4.12088	4.56627	2.32648	0
ENSG00000055044	52.5247	55.6736	57.1642	56.5824
ENSG00000055070	27.3345	26.9489	27.5449	25.8256
ENSG00000055130	23.215	26.3081	27.8633	27.657
ENSG00000055147	7.34612	6.43876	6.32666	5.27766
ENSG00000055163	0.240093	0.382523	0.819799	0.477443
ENSG00000055208	27.2076	27.9553	30.2272	26.9073
ENSG00000055211	44.1989	32.3805	42.0468	43.1433
ENSG00000055332	91.3918	92.6924	65.6438	55.9744
ENSG00000055483	8.59268	7.11295	7.29749	7.09048
ENSG00000055609	10.9811	7.42397	7.23742	7.4237
ENSG00000055732	1.69602	3.34431	2.06662	3.95209
ENSG00000055813	0	0.00959611	0	0.0114489
ENSG00000055917	33.3224	29.1921	29.676	31.3225
ENSG00000055950	7.3342	7.15841	8.49206	8.07164
ENSG00000055955	0.0795261	0.0633516	0.0692166	0
ENSG00000056050	11.6317	13.7467	15.2094	14.0756
ENSG00000056097	38.6222	36.5868	39.3458	44.8971
ENSG00000056277	3.11159	2.62296	2.94211	2.69923
ENSG00000056558	1.56758	0.416251	0.46742	0.22072
ENSG00000056586	50.6201	42.4367	42.6806	36.1756
ENSG00000056736	1.82286	1.94999	1.41656	1.75724
ENSG00000056972	10.8585	9.91362	11.5075	8.68529
ENSG00000057019	169.033	151.121	160.572	121.882
ENSG00000057149	2.28728	1.93578	2.61188	0.793031
ENSG00000057252	21.2122	22.977	21.9164	21.8993
ENSG00000057294	21.661	19.2194	23.6574	30.0276
ENSG00000057468	0.16211	0.0903973	0.0352736	0.138665
ENSG00000057608	151.758	160.421	175.797	157.641
ENSG00000057657	11.4651	5.51917	9.89317	5.40626
ENSG00000057663	20.755	16.6525	19.8401	19.107
ENSG00000057704	10.3999	9.63843	8.08872	7.08302
ENSG00000057757	21.2477	28.2039	28.5416	28.2954
ENSG00000057935	5.60312	5.37614	6.06421	5.21051
ENSG00000058056	4.76289	4.6197	4.75743	4.34696
ENSG00000058063	25.9282	19.8661	21.244	22.183
ENSG00000058085	1333.4	441.93	1182.83	811.895
ENSG00000058091	17.5892	17.2088	17.6416	23.0829
ENSG00000058262	120.686	95.9164	103.016	92.0376
ENSG00000058272	13.946	13.9663	15.1203	15.3544
ENSG00000058335	0.122193	0.184947	0.232646	0.0696809
ENSG00000058404	0.0868219	0.0737744	0.0503777	0.033007
ENSG00000058453	2.3955	2.33867	2.12932	2.11481
ENSG00000058600	7.11694	7.63781	7.58872	8.0115
ENSG00000058668	43.084	27.3923	23.2914	17.3229
ENSG00000058673	34.9654	29.3854	30.7453	30.4822
ENSG00000058729	7.14512	7.96866	9.11852	7.94425
ENSG00000058799	15.4583	14.2768	16.0662	18.1211
ENSG00000058804	22.3779	25.9088	25.9572	23.377
ENSG00000058866	0.158886	0.202513	0.440794	0.0453025
ENSG00000059122	10.0226	8.98893	8.85528	7.89922
ENSG00000059145	2.27952	1.97542	2.12307	1.89518
ENSG00000059377	0.567142	0.547315	0.324379	0.406578
ENSG00000059378	23.8747	22.4487	18.7673	16.9675
ENSG00000059573	26.1935	27.7523	32.1774	27.5265
ENSG00000059588	9.86356	14.7497	11.0973	11.7317
ENSG00000059691	2.68954	3.88978	3.59253	2.84625
ENSG00000059728	12.2461	8.76812	12.0639	9.99418
ENSG00000059758	14.3855	11.8525	12.2263	9.99508
ENSG00000059769	6.67752	6.14687	6.84971	7.83738
ENSG00000059804	0.505873	1.75164	2.68579	0
ENSG00000059915	0.409032	0.152808	0.171865	0.353899
ENSG00000060069	6.79429	7.53608	8.11038	7.86066
ENSG00000060138	167.02	155.619	183.342	192.009
ENSG00000060140	9.20126	6.13235	7.66108	7.09721
ENSG00000060237	28.7601	29.044	26.9648	23.3143
ENSG00000060339	34.7488	34.7181	30.5283	36.5736
ENSG00000060491	17.4043	16.8754	14.1423	10.9937
ENSG00000060558	32.5762	22.6752	32.5177	29.2743
ENSG00000060642	8.1348	8.12006	7.76479	7.535
ENSG00000060656	21.371	33.2738	23.1372	21.4674
ENSG00000060688	18.6177	21.029	20.8085	18.8669
ENSG00000060749	16.8877	17.1102	16.1666	15.157
ENSG00000060762	5.64932	6.03201	6.23246	7.61112
ENSG00000060971	21.0639	28.2901	21.9872	17.8476
ENSG00000060982	0.0649303	0.086897	0.0395591	0.0197476
ENSG00000061273	24.3588	16.3169	19.0595	19.3573
ENSG00000061455	0.0438746	0.125824	0.0190934	0.0500393
ENSG00000061656	3.6129	2.36076	3.62219	1.91249
ENSG00000061676	111.94	110.4	117.24	122.071
ENSG00000061794	42.811	43.9697	42.7756	39.87
ENSG00000061918	0	0	0.0152818	0.01335
ENSG00000061936	7.94761	7.22283	6.11277	7.17352
ENSG00000061938	4.7334	6.5053	4.5017	3.54428
ENSG00000061987	6.85929	7.13223	6.63778	6.83231
ENSG00000062038	104.529	92.8323	128.554	164.198
ENSG00000062194	23.0241	20.4667	22.0666	21.5096
ENSG00000062282	4.30248	3.31101	6.94775	1.39906
ENSG00000062370	1.72196	1.67272	1.68789	2.92362
ENSG00000062485	54.7564	48.6201	53.2159	58.4917
ENSG00000062524	0.0209147	0.0266575	0.0364068	0.0795112
ENSG00000062582	2.2898	0.851241	3.3216	6.96409
ENSG00000062598	7.45585	7.28918	7.56296	6.87586
ENSG00000062650	24.2113	25.0533	25.4537	24.4027
ENSG00000062716	301.66	303.142	197.367	308.999
ENSG00000062725	11.016	11.8098	11.9648	11.2642
ENSG00000062822	7.30541	8.79802	8.95061	12.3767
ENSG00000063015	0.0153999	0.147213	0.0402105	0.117091
ENSG00000063046	108.91	107.714	99.921	101.567
ENSG00000063169	2.53726	2.33177	2.65379	4.32201
ENSG00000063176	1.14731	1.42668	0.974224	1.24469
ENSG00000063177	162.089	176.667	153.428	228.492
ENSG00000063180	0.0803439	0.0768037	0.174821	0
ENSG00000063241	7.72539	11.4395	9.93752	16.0237
ENSG00000063244	34.3156	34.2362	40.3519	53.8599
ENSG00000063245	32.3983	29.8813	32.5555	49.9171
ENSG00000063322	10.574	9.25391	11.2286	15.8391
ENSG00000063587	3.76433	3.04303	4.09945	2.90446
ENSG00000063601	17.4466	17.5517	21.243	23.0157
ENSG00000063660	31.9771	45.4646	40.501	35.3263
ENSG00000063761	1.55116	1.7064	1.9126	1.34789
ENSG00000063854	4.8376	3.69572	4.99503	7.35641
ENSG00000063978	11.3505	23.4862	22.9201	18.2637
ENSG00000064012	11.226	11.005	11.7069	8.37823
ENSG00000064042	8.583	9.72862	5.36517	21.3749
ENSG00000064102	19.3233	21.6429	24.5089	20.3248
ENSG00000064115	35.1363	53.8754	49.8777	74.1243
ENSG00000064195	0.127602	0.130112	0.0888483	0.0194042
ENSG00000064199	3.47258	3.026	3.26914	5.65786
ENSG00000064205	0.0470285	0.329679	0.245591	0.0715151
ENSG00000064225	2.52936	1.5797	1.83456	1.52572
ENSG00000064270	6.18416	3.77289	5.6669	4.14774
ENSG00000064300	0.0194164	0	0.0337987	0
ENSG00000064309	0.204342	0.197584	0.220782	0.251805
ENSG00000064313	18.0826	17.7368	17.3848	18.4458
ENSG00000064393	56.0325	31.8816	30.2019	33.6863
ENSG00000064419	20.8232	20.2859	21.9933	22.291
ENSG00000064490	9.19866	7.84546	7.80702	9.36024
ENSG00000064545	7.01479	7.36584	7.97184	6.07976
ENSG00000064547	10.0733	7.98112	9.19822	7.92253
ENSG00000064601	48.5941	35.1027	52.0238	36.6837
ENSG00000064607	12.8885	13.2856	10.8061	10.6946
ENSG00000064651	7.49883	6.49753	7.7031	6.87754
ENSG00000064652	15.7104	13.1013	12.835	14.6318
ENSG00000064655	7.72292	9.36632	12.6242	17.1932
ENSG00000064666	53.1084	46.2997	53.953	58.6344
ENSG00000064687	8.22447	9.60136	7.7441	5.29994
ENSG00000064692	0.0824642	0.0525537	0.143548	0.0627006
ENSG00000064703	6.31579	7.46235	7.49796	7.09755
ENSG00000064726	48.8041	49.2262	54.0013	46.4842
ENSG00000064763	1.83689	5.94639	5.05095	2.59555
ENSG00000064787	0.124207	0.148418	0.0675659	0.0472197
ENSG00000064835	0.0495554	0.157906	0.0431312	0.0376788
ENSG00000064886	0.453412	0.709254	0.287006	0.250724
ENSG00000064932	30.1838	14.5093	25.6303	20.9477
ENSG00000064933	6.68208	10.8839	8.68599	10.3328
ENSG00000064961	17.3264	18.7114	18.143	21.5888
ENSG00000064989	0.0195998	0.0811902	0.16206	0.625905
ENSG00000064995	8.88508	9.53664	9.25029	9.47085
ENSG00000064999	6.49577	7.18134	8.01138	7.46101
ENSG00000065000	47.3337	43.6216	50.7786	59.6801
ENSG00000065029	4.93916	5.20499	4.56579	2.61407
ENSG00000065054	32.2326	18.1776	27.4182	12.2645
ENSG00000065057	4.91653	5.8699	6.0125	4.11677
ENSG00000065060	4.38519	3.3772	3.22139	5.62832
ENSG00000065135	35.4895	36.9798	40.4888	39.4784
ENSG00000065150	48.1452	51.7601	53.1251	56.1253
ENSG00000065154	41.9635	48.5084	55.5104	54.9691
ENSG00000065183	18.749	20.735	21.5068	19.6363
ENSG00000065243	28.5153	29.386	25.7283	30.1462
ENSG00000065268	23.6332	24.5837	22.4327	28.3536
ENSG00000065308	15.7283	8.25675	16.5247	19.7019
ENSG00000065320	0.0334586	0.0355382	0.0291212	0.0508797
ENSG00000065325	0.661258	0.73193	0.151457	0.105848
ENSG00000065328	6.10696	10.5	8.5393	8.24276
ENSG00000065357	25.5485	25.8202	27.4493	16.8945
ENSG00000065361	4.15415	4.05596	3.81649	6.20913
ENSG00000065371	0	0	0.0203794	0.0178031
ENSG00000065413	0.216931	0.36617	0.20922	0.209519
ENSG00000065427	60.2313	66.1036	67.8219	59.0322
ENSG00000065457	10.2841	11.9921	9.44817	7.59517
ENSG00000065485	20.5061	15.3639	19.3687	14.1002
ENSG00000065491	6.02211	5.11028	5.26946	6.0235
ENSG00000065518	22.9435	26.5307	29.4536	25.9245
ENSG00000065526	20.7527	15.3299	17.4247	17.2645
ENSG00000065534	0.719919	2.33608	1.50612	0.84367
ENSG00000065548	44.9544	50.8897	53.325	49.0931
ENSG00000065559	18.1401	18.1288	19.8824	17.3821
ENSG00000065600	8.42049	4.28121	8.21806	6.87318
ENSG00000065613	52.3321	52.2607	55.6205	58.7845
ENSG00000065615	17.7314	19.3232	18.5965	16.0884
ENSG00000065618	328.932	281.581	325.708	384.441
ENSG00000065621	9.14262	9.19975	6.89641	6.65878
ENSG00000065665	2.16103	2.28326	1.71589	2.26288
ENSG00000065675	0.423447	1.59462	1.39045	2.94157
ENSG00000065717	0.0592014	0.0125762	0.0171756	0.0900261
ENSG00000065802	10.0194	8.49102	9.47334	11.4309
ENSG00000065809	22.9542	14.9929	16.4207	16.7031
ENSG00000065833	30.8515	42.4392	34.1812	27.1039
ENSG00000065882	17.1381	11.0124	12.3795	10.426
ENSG00000065883	9.30357	9.28066	9.5989	9.35812
ENSG00000065911	98.4004	71.1734	67.3062	102.327
ENSG00000065923	8.17314	5.90456	7.0272	4.37268
ENSG00000065970	6.53973	6.16877	6.92645	6.57773
ENSG00000065978	242.208	229.058	240.492	255.975
ENSG00000065989	6.40559	5.87279	5.72119	4.40808
ENSG00000066027	10.928	10.4341	10.7468	13.5723
ENSG00000066044	17.8452	18.7983	19.8441	15.827
ENSG00000066084	17.5024	15.173	16.1349	16.7817
ENSG00000066117	19.1302	15.5758	16.5542	15.2643
ENSG00000066135	14.9627	13.0739	14.779	15.9901
ENSG00000066136	5.09271	7.08309	6.06402	7.10109
ENSG00000066185	0.112296	0.310116	0.130318	0.142305
ENSG00000066230	0.143473	0.137151	0.208123	0.109088
ENSG00000066248	0.904197	0.530138	0.39349	0.0549996
ENSG00000066279	14.0626	12.6657	15.154	19.4934
ENSG00000066322	56.5886	41.608	50.0293	50.0373
ENSG00000066379	0.183571	0.0985161	0.100909	0.13223
ENSG00000066405	0.127982	0.128168	0.0636518	0.0556053
ENSG00000066422	12.257	11.6221	12.3782	12.9616
ENSG00000066427	5.96134	4.6937	6.12469	6.6534
ENSG00000066455	29.5845	22.6306	27.6484	22.8085
ENSG00000066468	0.204356	0.253233	0.474303	0.310759
ENSG00000066557	10.4623	14.9158	13.0507	13.0639
ENSG00000066583	6.53774	7.19857	7.62667	7.33922
ENSG00000066629	0.0261846	0.0333745	0.0341852	0.0199092
ENSG00000066651	8.96768	10.6588	10.4249	10.8293
ENSG00000066654	21.8037	21.0083	21.5057	19.4746
ENSG00000066697	24.0098	14.0096	19.6193	12.4848
ENSG00000066739	6.45555	4.61736	5.65513	5.90918
ENSG00000066777	31.7041	27.017	28.0772	29.7919
ENSG00000066827	1.50496	1.56756	1.82395	1.56261
ENSG00000066855	22.7424	23.5105	20.3608	25.1293
ENSG00000066923	0.221841	0.207353	0.0514885	0.213653
ENSG00000066926	5.50881	5.28625	5.78667	5.02077
ENSG00000066933	6.58019	4.54515	4.50648	6.01358
ENSG00000067048	20.3355	17.67	21.0228	0.00984204
ENSG00000067057	47.2197	54.9536	58.9995	55.4124
ENSG00000067064	12.3335	42.3544	25.7858	49.2044
ENSG00000067066	29.9146	26.5288	25.3175	21.5347
ENSG00000067082	93.8838	79.4682	82.7575	120.994
ENSG00000067113	6.7752	7.10344	6.21392	8.64112
ENSG00000067141	4.39413	4.01401	4.60879	5.48831
ENSG00000067167	157.193	145.433	141.235	195.816
ENSG00000067177	4.66412	6.22167	5.92156	5.95206
ENSG00000067182	51.2902	44.9496	49.2578	37.3441
ENSG00000067191	1.43162	1.28259	0.902919	1.14373
ENSG00000067208	22.4665	16.8989	18.2133	15.1673
ENSG00000067221	8.34492	5.46901	6.00108	5.98496
ENSG00000067225	564.266	600.749	754.875	655.333
ENSG00000067248	20.6203	22.9784	26.5912	26.5292
ENSG00000067334	47.3759	50.9474	51.7232	51.2687
ENSG00000067365	6.04829	4.71707	4.41752	4.14851
ENSG00000067369	13.2861	12.6726	14.3167	13.6591
ENSG00000067533	8.01534	8.53892	7.87618	9.17403
ENSG00000067560	258.842	252.547	273.846	255.865
ENSG00000067596	16.8187	18.7666	19.7746	19.3725
ENSG00000067601	0.302034	0.137488	0.225325	0.196841
ENSG00000067606	2.55677	2.85604	2.98793	1.25596
ENSG00000067646	6.71379	7.11217	7.32364	0.00845156
ENSG00000067704	46.0283	54.0045	58.6752	52.6521
ENSG00000067715	0.93492	2.25616	1.89868	0.578162
ENSG00000067798	9.36256	2.06114	5.83097	1.51254
ENSG00000067829	16.0768	19.3893	21.9016	14.9091
ENSG00000067836	5.2055	6.2124	4.44583	6.09255
ENSG00000067840	0.0159243	0.0304452	0	0.0121078
ENSG00000067842	0.0392808	0.00625833	0.0256415	0.00746667
ENSG00000067900	31.2643	29.5939	31.3148	33.6977
ENSG00000067955	43.7043	37.9829	39.3668	29.4751
ENSG00000067992	0.338694	0.451023	0.769966	0.645726
ENSG00000068001	4.99992	7.60778	5.84525	4.94886
ENSG00000068024	1.5071	1.64762	1.54101	1.21112
ENSG00000068028	7.1882	8.15469	5.76639	8.69205
ENSG00000068078	0.164478	0.314461	0.299325	0.318331
ENSG00000068079	18.062	25.1543	12.1602	10.2999
ENSG00000068097	6.76667	6.51142	6.60733	6.60397
ENSG00000068120	15.9639	20.1152	17.8642	19.8316
ENSG00000068137	2.23052	3.79367	2.9306	3.28388
ENSG00000068305	10.5763	10.0389	11.0287	9.88156
ENSG00000068308	15.0703	14.262	16.2879	16.4255
ENSG00000068323	27.789	19.1294	25.0199	19.6134
ENSG00000068354	4.43464	4.14994	4.16107	5.05147
ENSG00000068366	32.1628	35.8381	36.1075	38.3097
ENSG00000068383	9.89605	10.1297	9.56595	7.84063
ENSG00000068394	4.50879	3.79803	4.75966	5.82116
ENSG00000068400	7.24489	7.15144	7.57689	8.55421
ENSG00000068438	49.4884	44.6025	45.6017	54.0487
ENSG00000068489	9.96115	8.45331	11.4288	9.68765
ENSG00000068615	0.196948	0.073216	0.0571387	0.124789
ENSG00000068650	12.2689	8.8128	10.2155	7.8803
ENSG00000068654	17.9525	18.6592	18.0067	16.8975
ENSG00000068697	99.3604	83.476	103.403	98.8893
ENSG00000068724	12.1989	16.4692	11.1659	13.5041
ENSG00000068745	15.8793	20.0971	15.1819	12.3349
ENSG00000068784	7.6891	9.92373	9.38761	7.37143
ENSG00000068796	16.2753	17.5379	18.874	17.0296
ENSG00000068831	0	0	0.0481532	0.021033
ENSG00000068878	24.2489	24.629	28.6239	29.511
ENSG00000068885	2.86761	2.95446	2.54578	3.15424
ENSG00000068903	12.8073	14.1973	12.8348	19.5101
ENSG00000068912	46.8842	36.2054	38.4559	33.6924
ENSG00000068971	7.47914	4.72071	6.71754	9.7382
ENSG00000068976	0.128548	0.0702193	0.111884	0.125666
ENSG00000069011	20.7043	35.4462	24.6414	30.3404
ENSG00000069020	11.2033	9.06951	11.3603	10.6548
ENSG00000069122	0.0679377	0.105148	0.0253416	0.0221381
ENSG00000069248	16.3702	19.8604	23.354	23.1381
ENSG00000069275	55.1554	65.4685	64.9309	64.4555
ENSG00000069329	37.6604	43.5238	44.082	38.3995
ENSG00000069345	44.422	45.7621	48.258	40.4182
ENSG00000069399	12.2192	8.64993	11.3173	15.7916
ENSG00000069424	0.790871	2.47705	1.49421	0.381331
ENSG00000069431	0.0755122	0.292441	0.141557	0.0132496
ENSG00000069482	0	0	0.222863	0.778761
ENSG00000069493	0.40016	0.502952	0.174142	0.152128
ENSG00000069509	9.98902	12.1531	13.7821	13.3344
ENSG00000069535	0.243102	1.64461	0.472002	0.0426553
ENSG00000069667	0.345406	0.0880496	0.250524	0.153198
ENSG00000069696	0.0975099	0.0932133	0	0.148281
ENSG00000069702	0.247843	0.507691	0.439131	0.349968
ENSG00000069764	0.0666041	0.212231	0.231879	0.303849
ENSG00000069812	9.70119	12.0534	9.68719	8.54836
ENSG00000069849	89.2487	78.0045	118.856	123.282
ENSG00000069869	25.9209	20.9035	37.2185	31.571
ENSG00000069943	6.22634	4.56512	6.18208	6.18194
ENSG00000069956	48.7384	36.5995	48.1518	45.0045
ENSG00000069966	9.68587	9.66505	9.65936	10.6558
ENSG00000069974	11.1123	11.7038	10.9529	10.0324
ENSG00000069998	12.2919	11.0749	10.6369	10.7962
ENSG00000070010	5.89381	6.57644	5.83668	5.52639
ENSG00000070018	7.41557	5.9724	6.66633	6.89519
ENSG00000070031	0.129191	0.164665	0.224887	0.196458
ENSG00000070047	9.9771	10.9819	10.0689	8.91288
ENSG00000070061	11.391	12.7959	14.6639	14.8211
ENSG00000070081	8.68053	7.16596	8.65503	6.92039
ENSG00000070087	66.7196	76.8009	76.4574	48.9073
ENSG00000070159	5.31658	6.0841	5.7892	5.16236
ENSG00000070182	2.86068	1.31134	1.75817	1.62177
ENSG00000070190	31.7594	21.1409	28.0636	28.9185
ENSG00000070214	41.5676	39.047	33.5294	32.5698
ENSG00000070269	3.73954	3.26654	3.42835	4.07162
ENSG00000070366	7.93485	5.98398	6.7214	7.07357
ENSG00000070367	15.3915	12.8184	16.523	15.9322
ENSG00000070371	4.55967	3.90174	3.42825	4.58997
ENSG00000070388	0.217007	0.138297	0.661064	0.412497
ENSG00000070404	44.9395	34.6964	40.7983	49.2821
ENSG00000070413	27.3941	29.6544	24.2454	28.8232
ENSG00000070423	27.6886	23.0317	24.9398	24.082
ENSG00000070444	6.19883	5.68971	6.1711	6.37116
ENSG00000070476	2.04931	2.01753	1.88039	2.23802
ENSG00000070495	5.25376	4.80004	5.15944	5.1612
ENSG00000070501	32.3061	22.9042	28.6813	27.8564
ENSG00000070526	0.619212	0.315694	0.495824	0.188324
ENSG00000070540	3.90004	4.641	4.38576	5.51082
ENSG00000070601	0.0208753	0.226162	0.118099	0.0238084
ENSG00000070610	11.5143	10.6447	7.85242	10.3617
ENSG00000070614	40.6273	43.415	42.6585	41.0258
ENSG00000070669	86.8828	48.3668	24.7337	117.889
ENSG00000070718	6.69086	6.58888	4.74072	5.57303
ENSG00000070729	0.377178	0.153571	0.282687	0.0796618
ENSG00000070731	5.20508	12.3639	10.1314	7.72336
ENSG00000070756	1012.55	963.612	866.574	864.662
ENSG00000070759	0.796481	1.68803	1.37033	1.60553
ENSG00000070761	12.1231	13.8746	16.1011	14.863
ENSG00000070770	29.4713	23.4791	28.1455	27.1302
ENSG00000070778	6.75314	4.06636	5.26347	6.66985
ENSG00000070785	8.9719	10.9298	11.5804	12.1351
ENSG00000070814	13.3606	17.4387	17.6936	14.6061
ENSG00000070831	110.282	103.377	110.23	103.647
ENSG00000070882	24.4834	29.7709	24.3107	27.6819
ENSG00000070915	0	0.0152035	0.0103819	0.00906945
ENSG00000070950	7.09284	8.67909	7.72424	6.43107
ENSG00000070961	46.9322	35.7388	30.5777	21.3814
ENSG00000070985	0.0167772	0	0.0146023	0.0127564
ENSG00000071051	15.5118	11.5675	16.1014	12.0213
ENSG00000071054	65.6224	35.9967	52.9823	32.6122
ENSG00000071073	1.60019	1.14197	0.904965	0.812993
ENSG00000071082	14.793	14.2459	11.1326	15.7695
ENSG00000071127	88.6594	53.1981	58.8129	72.9923
ENSG00000071189	6.25848	6.31674	5.60524	5.40171
ENSG00000071205	8.38579	10.9353	9.65962	12.1156
ENSG00000071242	19.4013	23.4646	10.0441	5.00833
ENSG00000071243	2.09528	2.36817	2.17436	2.02884
ENSG00000071246	0.143999	0.170429	0.0805704	0.0860263
ENSG00000071282	1.2192	2.27737	1.48194	2.54126
ENSG00000071462	10.5208	9.55814	9.58988	11.0394
ENSG00000071537	26.2566	17.3697	20.7771	21.8361
ENSG00000071539	11.1409	12.2623	15.0904	13.4298
ENSG00000071553	14.3765	16.6404	18.8659	18.7539
ENSG00000071564	14.8582	14.2464	17.969	22.1749
ENSG00000071575	4.43097	8.47145	5.39131	1.28344
ENSG00000071626	54.3972	43.2311	47.0147	57.8199
ENSG00000071655	15.4216	19.9956	22.0101	27.4241
ENSG00000071794	11.7023	14.623	16.0502	16.1631
ENSG00000071859	33.7424	30.0176	32.446	32.8631
ENSG00000071889	7.96592	6.92015	8.60549	6.35224
ENSG00000071894	23.9999	19.1836	22.1572	25.6862
ENSG00000071909	0.133395	0.651757	0.224465	0.141996
ENSG00000071967	17.9059	57.2487	24.4733	46.7849
ENSG00000071994	15.918	17.6313	14.9683	12.7372
ENSG00000072041	0.00846885	0	0.00737098	0.0128784
ENSG00000072042	32.8398	37.2228	39.4165	38.1132
ENSG00000072062	13.8312	16.3664	18.169	20.8235
ENSG00000072071	1.5551	1.97132	1.21373	1.33662
ENSG00000072110	94.8749	75.612	113.511	119.8
ENSG00000072121	4.92745	3.6228	4.17569	3.84522
ENSG00000072134	7.3991	5.97965	7.3149	5.92137
ENSG00000072135	12.4131	13.4736	9.81495	10.42
ENSG00000072163	0.560441	0.275527	0.682902	1.76537
ENSG00000072182	0.0381341	0.0162017	0.022127	0.0289948
ENSG00000072195	0.479206	0.229772	0.476667	0.315777
ENSG00000072201	0.758315	0.768834	0.795012	0.694511
ENSG00000072210	36.5024	40.3939	36.764	26.1623
ENSG00000072274	96.2141	115.056	131.037	96.574
ENSG00000072310	13.0798	24.9709	12.0134	14.8661
ENSG00000072315	0.0094137	0.0179978	0.0163867	0.00715759
ENSG00000072364	40.0673	34.2889	37.5002	32.8231
ENSG00000072401	17.8579	18.5693	18.351	17.3814
ENSG00000072415	15.787	13.184	15.9065	20.681
ENSG00000072422	1.78652	1.43815	1.79134	0.881742
ENSG00000072501	12.9266	16.4004	16.6097	16.0221
ENSG00000072506	26.341	36.1226	36.7901	36.7007
ENSG00000072518	18.2033	20.3256	19.2763	26.4895
ENSG00000072571	18.6769	22.351	25.7442	21.8794
ENSG00000072609	11.151	8.47115	8.12702	10.9869
ENSG00000072657	0.0837229	0.0533559	0.0624595	0
ENSG00000072682	48.7062	29.8749	47.3569	29.7489
ENSG00000072736	3.64409	4.96303	5.45244	9.0905
ENSG00000072756	7.10855	7.171	5.79467	6.9209
ENSG00000072778	63.744	71.779	60.325	54.1772
ENSG00000072786	21.5133	17.9639	20.8464	15.2333
ENSG00000072803	22.2656	22.5712	22.4423	20.8632
ENSG00000072818	2.14464	2.64915	1.19832	1.67091
ENSG00000072832	3.60219	0.789453	2.11379	1.46239
ENSG00000072840	14.8569	4.82217	10.9495	6.68523
ENSG00000072849	41.0005	37.7632	44.9409	38.7207
ENSG00000072858	0.157294	0.902178	0.205354	0.179395
ENSG00000072864	8.04563	6.3561	7.01338	7.96859
ENSG00000072952	0.0996014	0.285638	0.121365	0.0681576
ENSG00000072954	1.1442	1.5365	1.42267	2.08173
ENSG00000072958	22.4403	19.9824	23.0362	23.2915
ENSG00000073008	23.1004	17.5536	16.8828	33.9192
ENSG00000073050	4.8966	5.93913	6.13153	8.26281
ENSG00000073060	25.4026	39.1784	33.7684	20.6602
ENSG00000073067	0.0263509	0.0503796	0.0458697	0.160285
ENSG00000073111	13.914	20.2761	19.8308	21.349
ENSG00000073150	3.4026	0.804644	1.47144	0.178984
ENSG00000073169	7.0378	7.68879	7.81306	7.26221
ENSG00000073282	25.182	21.6002	38.0506	38.1373
ENSG00000073331	1.74667	1.62802	1.65418	2.02427
ENSG00000073350	6.27811	4.05075	5.11083	9.83194
ENSG00000073417	9.05201	7.40627	7.92121	7.96381
ENSG00000073464	2.73913	1.55236	2.11157	2.41737
ENSG00000073536	9.29022	8.88867	9.28062	9.39342
ENSG00000073578	29.8928	32.9133	34.6844	33.3944
ENSG00000073584	12.8383	15.0207	13.0209	10.8793
ENSG00000073598	0.14702	0	0.0426538	0.0745235
ENSG00000073605	3.17568	5.22823	2.58682	2.04311
ENSG00000073614	14.2625	11.8533	13.0797	13.8048
ENSG00000073670	0	0	0.0261994	0.0228874
ENSG00000073711	10.2718	10.2672	9.32216	9.17189
ENSG00000073712	11.8831	7.05112	9.97795	16.188
ENSG00000073734	0.336941	0.429459	0.234609	0.0204951
ENSG00000073737	18.4803	28.8006	18.893	8.0014
ENSG00000073754	0.0296845	0	0	0.0225702
ENSG00000073756	27.4012	62.3527	42.5526	94.2144
ENSG00000073792	38.3537	27.42	35.9612	39.9781
ENSG00000073803	2.88089	2.4597	2.86356	2.69076
ENSG00000073849	4.74316	9.42605	9.03823	6.55128
ENSG00000073910	0	0.0744016	0.016044	0.00467194
ENSG00000073921	66.144	59.9997	72.2548	104.716
ENSG00000073969	8.16965	8.34497	9.62429	7.87397
ENSG00000074047	0.162778	1.71166	0.118063	0.00687589
ENSG00000074054	13.5887	16.5552	16.0483	20.9888
ENSG00000074071	39.6221	49.799	45.3223	47.8764
ENSG00000074181	0.0987302	0.20449	1.76875	0.131369
ENSG00000074201	69.3545	79.1513	78.9694	126.059
ENSG00000074211	4.85559	12.6334	4.70067	0.00782179
ENSG00000074219	1.38497	0.0315224	1.98034	0.394891
ENSG00000074266	8.73438	11.8212	10.5629	14.156
ENSG00000074276	0.105451	0.134406	0.0917811	0.0458164
ENSG00000074319	48.2589	43.549	50.2167	45.7603
ENSG00000074356	6.10316	5.50358	4.80691	4.88961
ENSG00000074370	0.027187	0	0	0
ENSG00000074410	10.8084	13.8934	42.0783	5.04261
ENSG00000074416	21.1251	14.8212	15.7989	14.6632
ENSG00000074527	28.3163	46.046	22.8749	27.9792
ENSG00000074582	12.4586	13.9343	12.5785	12.1014
ENSG00000074590	8.15815	6.7998	9.69336	11.9174
ENSG00000074603	18.2788	18.2597	19.3009	17.8119
ENSG00000074621	2.26343	1.84038	1.59638	1.79811
ENSG00000074657	10.7322	8.01634	9.50799	12.9491
ENSG00000074660	0.207395	0.084109	0.0984597	0.114684
ENSG00000074695	85.2033	74.1271	76.8021	65.217
ENSG00000074696	61.1259	58.8876	78.6766	75.0892
ENSG00000074755	7.2119	6.46209	5.67349	6.08119
ENSG00000074800	376.045	345.952	495.543	357.685
ENSG00000074842	71.1429	56.7338	68.0242	62.4995
ENSG00000074855	3.34136	3.16268	2.98182	3.49461
ENSG00000074935	12.6333	8.27216	8.78134	11.5179
ENSG00000074964	2.42593	2.02683	1.91332	1.46375
ENSG00000074966	0.369597	0.20937	0.589753	0.312243
ENSG00000075073	0.759484	0.677618	0.638993	0.596713
ENSG00000075089	7.36156	7.55181	9.38202	9.20979
ENSG00000075131	12.0735	13.0869	14.056	12.3968
ENSG00000075142	30.347	32.5022	32.445	34.2958
ENSG00000075151	22.4746	28.6275	24.8597	24.4697
ENSG00000075188	18.4971	23.0928	23.287	22.2975
ENSG00000075213	3.33253	8.383	4.35077	2.79259
ENSG00000075218	8.87582	7.44221	7.98406	8.7244
ENSG00000075223	68.1362	61.9596	84.9511	115.222
ENSG00000075234	4.24885	4.88045	6.04531	6.20965
ENSG00000075239	9.89032	13.3192	12.57	21.9505
ENSG00000075240	4.47754	4.05294	4.09525	3.24288
ENSG00000075275	11.6984	9.41644	10.0547	9.42106
ENSG00000075290	0.099806	0.0212018	0	0.0252954
ENSG00000075292	19.5847	18.2867	18.9102	21.0239
ENSG00000075303	9.04552	10.3844	9.10533	8.66134
ENSG00000075336	11.7311	15.0626	15.5227	13.8896
ENSG00000075340	0.00965178	0	0	0
ENSG00000075391	15.119	10.3194	13.2473	18.148
ENSG00000075399	2.07885	2.04402	1.89551	1.95696
ENSG00000075407	8.45523	11.385	10.3028	10.5519
ENSG00000075413	28.6932	20.219	24.6025	21.2555
ENSG00000075415	95.7488	102.626	108.382	115.465
ENSG00000075420	41.8772	40.0147	43.1464	48.029
ENSG00000075426	56.7789	49.8471	67.4396	71.1313
ENSG00000075461	0.0193598	0	0.0168501	0.01472
ENSG00000075539	10.3101	8.84439	9.73626	9.35657
ENSG00000075568	20.4067	23.371	24.9469	17.3686
ENSG00000075618	296.011	290.844	319.267	99.7889
ENSG00000075624	2908.64	1981.06	2401.03	1897.12
ENSG00000075643	25.7874	27.359	22.8047	34.4744
ENSG00000075651	2.90002	3.18016	2.97127	2.98634
ENSG00000075702	2.01978	2.05211	2.50002	4.21062
ENSG00000075711	36.9649	29.6955	31.1142	30.5216
ENSG00000075785	113.351	111.751	127.84	103.626
ENSG00000075790	26.6358	18.9456	23.6851	21.7011
ENSG00000075826	0.87323	0.989336	0.506685	0.331975
ENSG00000075856	6.51997	7.96666	7.58832	6.84041
ENSG00000075884	0.0319098	0.0406716	0	0.0242622
ENSG00000075886	0.3662	0.466752	0.460384	0.278436
ENSG00000075914	10.627	10.7574	10.3225	10.5354
ENSG00000075945	12.7327	12.1171	13.7035	12.3728
ENSG00000075975	15.5861	14.3194	16.0228	13.8022
ENSG00000076003	20.3053	32.1275	27.822	31.1844
ENSG00000076043	54.44	61.0705	60.3369	96.5832
ENSG00000076053	24.6595	25.5236	24.804	33.8964
ENSG00000076067	12.8801	9.00212	10.0523	9.95794
ENSG00000076108	25.6516	23.0302	22.3387	23.2966
ENSG00000076201	13.5887	12.2623	12.6068	14.1693
ENSG00000076242	13.3474	18.0723	15.7066	14.9382
ENSG00000076248	17.7658	32.7855	26.1376	28.0403
ENSG00000076258	0.372534	0.336335	0.567421	0.590108
ENSG00000076321	8.1401	7.51812	8.2019	7.67303
ENSG00000076344	0.043359	0	0	0.0164837
ENSG00000076351	1.0368	2.31884	1.75371	2.06004
ENSG00000076356	12.4639	15.2397	11.7358	10.9797
ENSG00000076382	11.3522	11.6243	13.857	14.7571
ENSG00000076513	10.8829	10.0611	11.6883	11.8354
ENSG00000076554	18.8599	19.7099	20.3305	36.0736
ENSG00000076555	0.403927	1.18945	0.490977	0.614242
ENSG00000076604	25.3764	23.0697	25.2732	26.2191
ENSG00000076641	3.46145	3.05288	5.08935	1.85171
ENSG00000076650	4.53261	4.89848	4.28986	6.88057
ENSG00000076662	2.13581	2.35105	2.19692	1.87702
ENSG00000076685	20.672	17.2991	15.2504	15.0623
ENSG00000076706	10.702	16.1807	10.6503	40.4281
ENSG00000076716	1.02804	3.90875	3.76105	0.927388
ENSG00000076770	4.26305	4.85358	4.11104	4.46234
ENSG00000076826	3.25429	2.69968	3.68702	3.25292
ENSG00000076864	2.30139	2.26957	1.35973	0.510899
ENSG00000076924	13.3809	14.4729	15.7388	17.3624
ENSG00000076928	15.2188	15.3893	15.3731	15.1395
ENSG00000076944	5.31234	5.53439	6.17412	4.42616
ENSG00000076984	5.92993	6.35653	5.56553	5.93201
ENSG00000077044	7.19501	9.56816	6.8647	6.68561
ENSG00000077063	0.189123	0.0496284	2.89512	0.253759
ENSG00000077092	2.00688	0.652024	1.95222	2.60302
ENSG00000077097	33.9125	37.7529	40.7833	38.831
ENSG00000077147	106.312	87.5325	91.2685	88.5624
ENSG00000077150	32.613	11.4475	26.0966	28.7177
ENSG00000077152	16.7473	26.2395	31.8896	24.2995
ENSG00000077157	1.72795	2.13888	1.46056	1.69281
ENSG00000077232	41.2131	34.1713	38.7302	42.1914
ENSG00000077235	17.3883	19.8286	20.7453	20.0765
ENSG00000077238	37.6004	32.1937	40.8524	27.1255
ENSG00000077254	21.1201	24.0005	22.1561	22.5539
ENSG00000077312	22.0532	22.5752	25.0839	30.4364
ENSG00000077348	5.48353	8.18249	9.48713	21.3551
ENSG00000077380	13.9112	14.3187	15.8536	15.3991
ENSG00000077420	0.284566	0.0320032	0.0728458	0
ENSG00000077454	9.64542	13.2571	9.71053	9.04247
ENSG00000077458	7.02305	6.6397	5.47828	8.55138
ENSG00000077463	8.97026	8.04472	8.47861	8.85729
ENSG00000077514	8.41473	12.1655	10.379	15.4772
ENSG00000077549	52.3887	57.961	62.6834	70.2728
ENSG00000077585	5.10552	3.52312	5.71732	6.30502
ENSG00000077616	0.402871	0.336426	0.217641	0.528134
ENSG00000077684	1.93524	2.75885	2.20523	3.68154
ENSG00000077713	14.2922	12.4632	14.7504	15.7297
ENSG00000077721	33.2021	34.5908	37.6997	37.8502
ENSG00000077782	3.75542	4.15902	0.966048	0.412445
ENSG00000077800	0	0.016707	0.0228172	0.0597982
ENSG00000077935	0.0466104	0.0792117	0.0811359	0.129945
ENSG00000077942	5.7708	7.98533	7.8247	12.696
ENSG00000077984	0	0.136512	0.124292	0.0542899
ENSG00000078018	0.403854	1.05059	0.541656	0.140948
ENSG00000078043	4.75005	3.56334	5.72848	4.51122
ENSG00000078061	11.5897	11.7596	11.4586	13.2314
ENSG00000078070	3.51425	5.46632	4.13138	4.7615
ENSG00000078081	0.8944	0.797991	1.29742	1.07296
ENSG00000078098	23.6698	34.1486	24.1849	34.6143
ENSG00000078114	2.69459	3.89957	1.4658	1.67414
ENSG00000078124	18.0365	23.2008	23.831	18.2717
ENSG00000078140	53.321	41.9798	38.1631	36.1218
ENSG00000078142	9.50079	9.60374	10.8028	9.73225
ENSG00000078177	6.00953	3.30501	4.13462	4.67794
ENSG00000078237	4.45655	6.6784	6.73172	8.48349
ENSG00000078246	8.32113	7.42942	7.86984	8.14349
ENSG00000078269	8.82482	5.65641	7.0671	4.23372
ENSG00000078304	23.935	21.0934	22.6005	22.4074
ENSG00000078328	0.0337821	0	0.0294027	0.0171238
ENSG00000078369	181.179	148.992	170.775	166.793
ENSG00000078399	0.516513	0.473181	0.39336	0.711813
ENSG00000078401	15.1833	9.29796	14.8364	38.6569
ENSG00000078403	8.85459	7.95649	7.5993	8.85152
ENSG00000078487	0.569722	0.699263	0.697884	0.593618
ENSG00000078549	0.0199442	0	0	0
ENSG00000078618	42.1746	43.807	46.9787	48.2374
ENSG00000078668	50.4483	54.7897	69.7368	69.2598
ENSG00000078674	13.4223	12.7619	12.7249	11.9832
ENSG00000078687	0.0129153	0	0	0
ENSG00000078699	5.39977	5.27108	5.77523	5.74573
ENSG00000078747	74.1399	60.7344	80.147	62.6709
ENSG00000078795	0.356294	0.255446	0.116289	0.321698
ENSG00000078804	7.32637	6.21853	5.78799	5.88883
ENSG00000078808	21.39	19.2941	20.7892	21.3205
ENSG00000078814	0.461449	0.305388	0.223985	0.404835
ENSG00000078900	0.0494226	0.157483	0.455966	0.0300623
ENSG00000078902	20.1473	18.0575	18.5037	15.3584
ENSG00000078967	1.76767	1.64727	2.80125	3.46149
ENSG00000079101	0	0.0566517	0.0257902	0.0675899
ENSG00000079102	0	0	0	0.00501486
ENSG00000079112	0	0	0	0.0132728
ENSG00000079134	10.2931	9.35456	10.0219	10.2776
ENSG00000079150	1.43018	2.03321	2.08739	2.92766
ENSG00000079156	3.71252	3.54893	2.52067	2.88158
ENSG00000079215	7.23715	15.516	13.0614	10.4862
ENSG00000079246	90.004	125.171	129.829	102.874
ENSG00000079257	8.33749	16.9577	9.88139	8.85704
ENSG00000079263	0.834738	2.74671	1.20099	0.297912
ENSG00000079277	9.47577	8.72274	9.3245	8.00531
ENSG00000079308	0.12727	0.227102	0.150648	0.00387072
ENSG00000079313	5.80089	5.45949	6.95553	8.69099
ENSG00000079332	63.3987	60.4949	61.6351	61.7516
ENSG00000079335	1.18716	1.49212	1.1098	1.52948
ENSG00000079337	5.9638	5.71124	4.82191	4.00247
ENSG00000079385	4.33961	4.6876	3.30194	0.394288
ENSG00000079387	6.55587	6.83318	7.26314	7.32328
ENSG00000079432	15.955	16.7095	18.0262	23.1276
ENSG00000079435	0.515218	0.9006	0.5253	0.615591
ENSG00000079459	14.2049	51.9647	29.303	32.2835
ENSG00000079462	12.0735	11.5759	13.7922	20.0401
ENSG00000079482	2.38398	2.57945	2.19463	3.26173
ENSG00000079616	14.4144	16.6705	17.2415	16.6158
ENSG00000079691	8.35584	10.1911	8.91165	9.60813
ENSG00000079739	23.2108	29.0792	32.0782	25.8396
ENSG00000079785	58.1189	63.0074	70.3418	62.2785
ENSG00000079805	13.726	13.6447	14.5963	12.8049
ENSG00000079819	15.1226	9.20677	13.6033	10.5219
ENSG00000079841	0	0	0	0.00401093
ENSG00000079931	0.0399184	0.0254396	0.208461	0
ENSG00000079950	25.131	22.1009	24.8103	25.5877
ENSG00000079974	6.57443	6.309	5.98726	4.99878
ENSG00000079999	23.3558	22.7184	24.2225	22.5437
ENSG00000080007	0.320199	0.235453	0.257252	0.243459
ENSG00000080031	0.909647	0.29985	0.491415	0.155023
ENSG00000080189	21.9004	17.1101	15.7522	15.1469
ENSG00000080200	2.61862	2.2907	2.19315	2.57801
ENSG00000080298	2.44616	2.02469	3.1027	2.2455
ENSG00000080345	24.172	26.3322	24.4115	22.6431
ENSG00000080371	58.1132	55.7056	56.1678	47.4145
ENSG00000080493	0.0474881	0.353077	0.0482206	0
ENSG00000080503	12.5746	14.7897	12.9251	14.6398
ENSG00000080546	4.70005	10.7924	7.1628	6.25732
ENSG00000080561	2.64894	1.93589	2.06161	1.78724
ENSG00000080573	0.0430219	0.00685436	0.00936117	0.0163556
ENSG00000080603	14.0391	13.5345	13.6094	12.7683
ENSG00000080608	34.3243	42.2426	36.4122	39.386
ENSG00000080618	0.0376015	0	0	0.114359
ENSG00000080644	0.336224	0.261889	0.260122	0.241441
ENSG00000080802	7.5549	6.95889	7.76618	6.99996
ENSG00000080815	22.444	12.2012	18.9472	24.0335
ENSG00000080819	17.86	21.5043	22.3442	23.8672
ENSG00000080822	27.5402	27.1266	27.8135	42.0608
ENSG00000080823	7.09279	6.44878	6.94154	6.69919
ENSG00000080824	306.851	353.242	532.186	376.449
ENSG00000080839	14.8736	15.9442	16.0034	13.2235
ENSG00000080845	14.2261	11.5498	13.0547	11.4771
ENSG00000080854	0.0134667	0	0	0.0102392
ENSG00000080947	1.03093	0.664734	0.60171	0.433427
ENSG00000080986	23.9386	23.0688	27.6473	25.8725
ENSG00000081014	10.5648	10.3549	11.2815	10.921
ENSG00000081019	6.57017	6.11672	7.07915	6.86135
ENSG00000081026	2.32239	3.29854	3.11817	3.23046
ENSG00000081041	108.907	43.339	101.947	92.2076
ENSG00000081051	0	0	0.0248477	0.0217066
ENSG00000081052	0.410973	1.19087	0.396819	6.57669
ENSG00000081059	1.51705	2.35764	1.59836	0.728508
ENSG00000081087	15.6683	14.2105	18.0749	15.5979
ENSG00000081148	0.119715	0.0619882	0.0520977	0.0910236
ENSG00000081154	81.9154	93.521	89.8301	87.9453
ENSG00000081177	7.32219	6.44664	8.16168	9.04809
ENSG00000081181	0.704288	0.213732	1.45949	0.994493
ENSG00000081189	0	0.0123307	0.00842014	0.0220672
ENSG00000081237	0.00931859	0	0	0
ENSG00000081277	0.99966	1.34407	1.59159	0.611771
ENSG00000081307	17.5091	17.7704	17.201	17.9582
ENSG00000081320	12.3178	11.3962	12.2939	11.8246
ENSG00000081377	6.23774	5.34826	6.67593	6.09787
ENSG00000081386	3.25163	3.73756	3.11826	3.36238
ENSG00000081665	4.74236	3.48668	3.01518	4.78215
ENSG00000081692	1.79125	1.67971	1.71494	1.80946
ENSG00000081721	14.6206	12.8413	12.7253	12.5315
ENSG00000081760	14.1253	15.7583	13.7483	14.2738
ENSG00000081791	12.2147	11.2924	9.65207	10.3871
ENSG00000081803	0.0653371	0.249832	0.00947784	1.51519
ENSG00000081818	0.0366773	0.0934965	0	0.0139436
ENSG00000081842	0.0375519	0.00797716	0.0108946	0
ENSG00000081853	0.205798	0.00874356	0.0477652	0.0312952
ENSG00000081870	10.5538	16.1885	16.7031	12.5071
ENSG00000081913	3.93599	4.59428	4.04778	3.26832
ENSG00000081923	12.2474	11.5972	9.92955	15.3586
ENSG00000081985	0.157319	0.210541	0.164309	0.179423
ENSG00000082014	0.512115	0.815916	0.817165	0.713864
ENSG00000082068	10.9974	11.0924	11.1549	11.9788
ENSG00000082074	5.79518	9.07987	8.14697	1.74627
ENSG00000082126	0.041906	0.0373889	0.0218841	0.0318627
ENSG00000082146	6.43452	8.38358	5.7995	6.63193
ENSG00000082153	98.7286	83.8072	100.391	66.1361
ENSG00000082175	0	0	0	0.00705655
ENSG00000082196	0.152268	0.232894	0.145782	0.150508
ENSG00000082212	11.0051	14.3657	15.8682	13.6438
ENSG00000082213	11.5728	11.6071	10.8159	9.72688
ENSG00000082258	10.6279	10.1856	8.69027	7.86726
ENSG00000082269	6.02239	5.17717	5.92303	7.02782
ENSG00000082293	0.00758732	0.00967067	0	0.0115379
ENSG00000082438	4.99168	5.84269	5.02714	8.0119
ENSG00000082458	5.4831	6.05268	4.96829	5.19637
ENSG00000082497	5.94482	6.52261	5.52088	3.65799
ENSG00000082512	3.87038	3.42465	3.25728	3.11304
ENSG00000082515	6.84343	6.97534	7.17667	7.38329
ENSG00000082516	10.8011	11.817	12.941	11.5853
ENSG00000082641	55.1538	38.8117	51.8909	54.4327
ENSG00000082684	0.0223696	0.00712798	0.0292046	0.00850423
ENSG00000082701	44.6862	42.0216	38.0732	38.5588
ENSG00000082781	45.9828	56.4879	35.8739	36.7742
ENSG00000082805	13.5534	10.9138	11.9691	12.8098
ENSG00000082898	39.7532	46.8026	45.9228	46.1845
ENSG00000082996	25.6105	23.9769	25.3221	28.9628
ENSG00000083093	9.47463	13.7969	10.9097	10.725
ENSG00000083097	4.64449	5.26403	4.25096	4.60312
ENSG00000083099	5.79056	6.71558	6.30853	5.9168
ENSG00000083123	2.96959	5.30126	5.10696	3.9445
ENSG00000083168	12.5009	12.1484	12.1942	11.8962
ENSG00000083223	11.3583	10.5256	9.98211	10.0775
ENSG00000083290	6.57576	4.97787	5.70433	5.11581
ENSG00000083307	23.6421	27.9584	21.7427	38.3805
ENSG00000083312	56.8188	53.4331	50.4353	48.3617
ENSG00000083444	66.2577	33.3801	71.2609	44.4411
ENSG00000083454	0.237838	0.560816	0.455411	0.325506
ENSG00000083457	2.6031	2.6757	2.6603	3.20508
ENSG00000083520	19.632	17.1756	19.695	19.8698
ENSG00000083535	8.11824	7.74503	7.31968	6.88719
ENSG00000083544	5.85355	6.6536	4.97779	6.04125
ENSG00000083635	2.89459	3.75008	3.76245	3.12755
ENSG00000083642	6.79585	7.97435	7.25697	7.4379
ENSG00000083720	15.8013	17.8774	17.8375	19.4582
ENSG00000083750	4.06188	4.10341	3.29963	4.23225
ENSG00000083799	13.3071	8.95186	11.3532	7.7686
ENSG00000083807	0.471789	0.246976	0.322636	0.409964
ENSG00000083812	3.6583	4.12579	3.93534	5.48495
ENSG00000083814	1.79979	1.23259	1.33267	2.8186
ENSG00000083817	3.41417	3.10349	3.10978	4.34666
ENSG00000083828	2.91712	2.23087	3.32372	3.95206
ENSG00000083838	1.98358	2.27542	2.41701	3.31802
ENSG00000083844	2.57144	1.81272	2.02901	3.19633
ENSG00000083845	529.8	605.485	514.469	731.112
ENSG00000083857	71.9383	47.68	57.8491	83.7996
ENSG00000083896	4.1496	3.6163	3.77352	4.95686
ENSG00000083937	35.83	37.5362	41.1476	38.0401
ENSG00000084070	8.60547	8.75267	10.7667	8.3979
ENSG00000084072	2.61043	2.69916	2.92024	2.76844
ENSG00000084073	48.151	45.3941	51.3315	55.3711
ENSG00000084090	61.2067	67.767	61.6275	58.9095
ENSG00000084092	12.6262	16.4656	15.263	15.978
ENSG00000084093	21.106	17.9155	21.5723	21.0089
ENSG00000084110	0.407284	0.313633	0.310174	0.567734
ENSG00000084112	23.9517	24.4605	24.788	32.0587
ENSG00000084207	390.316	422.791	496.453	777.161
ENSG00000084234	361.804	264.508	365.965	136.154
ENSG00000084444	2.55933	2.65374	3.54	5.01741
ENSG00000084453	0.00748892	0.00477262	0.0130362	0.0113882
ENSG00000084463	29.7751	36.7481	36.7222	34.9689
ENSG00000084623	78.4117	80.1831	82.1008	83.6934
ENSG00000084628	0.0227256	0.0144828	0.0197795	0
ENSG00000084636	16.4901	20.8412	18.4186	3.9656
ENSG00000084652	33.5509	34.4087	33.8068	32.9759
ENSG00000084674	0	0	0.0040929	0.0035755
ENSG00000084676	6.74088	4.5831	5.27051	5.26097
ENSG00000084693	9.85855	9.52948	8.0728	7.31841
ENSG00000084710	0.0258006	0.00411062	0.0561397	0
ENSG00000084731	8.88179	6.34592	9.22861	7.91656
ENSG00000084733	82.2115	75.7155	77.8755	70.2586
ENSG00000084734	5.18973	0.406168	0.871692	0.392287
ENSG00000084754	67.4718	81.1207	78.237	76.1059
ENSG00000084764	8.58565	12.8051	10.0379	5.47572
ENSG00000084774	19.9082	22.5824	17.7014	21.7642
ENSG00000085063	148.243	82.9355	128.539	123.531
ENSG00000085117	68.7211	115.97	82.0968	43.1147
ENSG00000085185	3.23482	2.90802	3.54687	3.54506
ENSG00000085224	16.9549	17.9126	16.7555	16.0886
ENSG00000085274	4.55502	4.68926	4.31155	5.15369
ENSG00000085276	6.27029	11.3895	7.525	8.82799
ENSG00000085365	23.6528	23.0403	25.977	23.6791
ENSG00000085377	32.6268	40.09	47.741	49.1515
ENSG00000085382	4.39795	3.65901	3.44924	4.19645
ENSG00000085415	20.8342	26.567	21.5457	26.2673
ENSG00000085433	8.2436	8.1948	11.3504	15.1215
ENSG00000085449	24.2007	27.9247	28.44	25.4585
ENSG00000085465	0.274136	0.430042	0.256952	0.288604
ENSG00000085491	46.6482	52.6733	50.6807	46.6566
ENSG00000085511	10.7658	10.0096	9.60905	9.39144
ENSG00000085514	0.163457	0.0781271	0.0355667	0.124282
ENSG00000085552	2.25504	3.38145	1.9627	2.88455
ENSG00000085644	2.19181	1.53019	1.73512	2.01825
ENSG00000085662	150.763	109.793	187.733	79.96
ENSG00000085719	69.4037	75.08	78.3189	75.0302
ENSG00000085721	20.6053	23.3279	22.2867	21.0765
ENSG00000085733	120.199	106.351	120.243	154.771
ENSG00000085741	0	0.305689	0.0260929	0.20515
ENSG00000085760	21.9682	22.8155	20.2338	20.3509
ENSG00000085788	16.1083	13.4219	13.7588	16.5611
ENSG00000085831	0.326129	0.231457	0.270948	0.12962
ENSG00000085832	26.8863	23.17	24.2441	25.1758
ENSG00000085840	4.27468	7.30464	5.65374	4.9709
ENSG00000085871	16.1282	20.2394	22.8757	19.7947
ENSG00000085872	6.55109	6.64197	7.38646	6.64825
ENSG00000085978	14.0804	16.8157	13.3075	12.589
ENSG00000085982	18.0052	17.4132	13.0068	13.0858
ENSG00000085998	17.7622	13.2534	16.4207	12.2811
ENSG00000085999	3.71492	5.51517	4.53769	3.93196
ENSG00000086015	8.50648	9.96342	8.24542	10.9067
ENSG00000086061	153.179	182.55	200.766	176.728
ENSG00000086062	190.009	123.54	159.706	127.781
ENSG00000086065	46.2584	40.2131	45.6503	41.904
ENSG00000086102	11.0044	11.5027	9.90652	8.25225
ENSG00000086159	0.0258936	0.0330036	0.0338053	0.0393758
ENSG00000086189	37.9907	45.2059	44.445	36.2281
ENSG00000086200	10.6666	14.2204	14.8027	14.8108
ENSG00000086205	0	0	0	0.0182603
ENSG00000086232	68.7104	70.573	63.8418	32.3703
ENSG00000086288	0	0	0	0.0218475
ENSG00000086289	23.2451	18.13	24.2103	25.5129
ENSG00000086300	2.53283	2.03523	4.86904	3.4832
ENSG00000086475	12.2316	14.2638	14.1574	14.373
ENSG00000086504	28.4257	28.4724	39.5952	33.9698
ENSG00000086506	0.101691	0.0648068	0.265525	0.154639
ENSG00000086544	15.733	13.202	15.0594	23.5966
ENSG00000086548	0.378588	0.659473	0.702952	0.134332
ENSG00000086570	7.31719	12.6233	12.2866	7.66324
ENSG00000086589	20.0862	19.6547	20.9827	22.2986
ENSG00000086598	256.465	225.409	250.838	345.044
ENSG00000086619	0.931423	1.15552	1.99967	1.64301
ENSG00000086666	32.1501	30.4278	36.4389	33.0088
ENSG00000086696	19.4953	7.87945	22.2881	9.11912
ENSG00000086712	7.61323	8.36558	9.2426	8.49917
ENSG00000086730	1.30323	1.19752	1.05515	1.01394
ENSG00000086758	45.9981	38.1569	36.1831	40.6714
ENSG00000086827	14.6639	17.3553	16.8408	25.3818
ENSG00000086848	3.0516	2.34563	2.30088	4.53709
ENSG00000087008	7.91106	5.37963	5.71227	7.89688
ENSG00000087053	22.3152	19.6994	22.8816	32.9202
ENSG00000087074	57.8773	36.7959	49.671	97.3986
ENSG00000087077	59.4303	54.9034	67.0656	71.9881
ENSG00000087085	0	0.0484336	0	0.0144462
ENSG00000087086	812.993	661.865	496.159	472.012
ENSG00000087087	23.0751	25.3941	24.4381	24.7505
ENSG00000087088	54.2971	63.8826	61.5691	83.4928
ENSG00000087095	13.7951	9.71252	11.7127	9.31875
ENSG00000087111	11.194	11.8265	13.1629	14.1979
ENSG00000087128	1.72539	0.653802	2.02935	0.248193
ENSG00000087152	17.6615	18.3281	17.1223	16.6399
ENSG00000087157	4.72201	4.43376	4.25159	3.45527
ENSG00000087191	22.5876	23.2431	25.2506	23.7567
ENSG00000087206	9.22807	9.05187	9.11067	9.09782
ENSG00000087237	0.0386746	0.0492939	0	0
ENSG00000087253	10.3592	19.874	13.0422	8.44084
ENSG00000087258	0.494491	0.870626	0.393913	0.146568
ENSG00000087263	21.5044	22.9671	22.8313	25.0609
ENSG00000087266	8.06033	10.6123	11.1586	8.49562
ENSG00000087269	10.3007	22.788	22.1397	24.0491
ENSG00000087274	10.7249	20.0544	21.5141	22.8326
ENSG00000087299	1.4865	1.79317	2.07932	2.39773
ENSG00000087301	2.14207	2.08784	2.29087	3.18288
ENSG00000087302	79.3566	85.8859	97.4995	101.604
ENSG00000087303	4.73458	2.69835	4.13823	6.72028
ENSG00000087338	16.9266	15.4231	16.9249	19.3264
ENSG00000087365	44.4378	44.8612	51.4376	70.8391
ENSG00000087448	11.4865	11.1865	12.2757	11.8088
ENSG00000087460	105.961	99.0633	109.379	119.853
ENSG00000087470	44.5741	47.2504	52.2288	50.3377
ENSG00000087494	22.0677	24.0539	42.0931	18.3668
ENSG00000087495	2.91623	25.2208	3.4788	9.35187
ENSG00000087502	58.3326	61.1087	65.309	59.7522
ENSG00000087510	6.32315	7.03415	3.79212	2.22549
ENSG00000087586	32.3027	39.5441	44.7708	40.4789
ENSG00000087842	9.06674	18.8807	9.85493	5.89046
ENSG00000087884	1.43236	1.16842	1.29654	2.61379
ENSG00000087903	2.48693	1.96569	2.31914	3.25383
ENSG00000087995	7.99288	9.22473	9.88362	9.89412
ENSG00000088002	0.141788	0.421682	0.287951	0.0359357
ENSG00000088035	5.63382	5.6241	6.24078	6.38048
ENSG00000088038	5.43263	5.62995	5.29473	8.46367
ENSG00000088053	0.0879138	0.0186756	0	0.133688
ENSG00000088179	2.7677	4.36852	2.73638	2.60991
ENSG00000088205	36.5797	32.8322	41.0174	42.9397
ENSG00000088247	62.9717	61.6293	65.4605	70.266
ENSG00000088256	38.2479	38.8254	41.2414	39.5013
ENSG00000088280	1.97787	7.16225	1.1343	2.70459
ENSG00000088298	11.9304	10.9849	11.1642	10.6155
ENSG00000088305	2.40498	1.30277	1.51176	1.75749
ENSG00000088325	66.8974	73.6146	79.4425	84.5199
ENSG00000088356	14.8962	11.3426	15.2382	12.9809
ENSG00000088367	5.072	13.4069	5.77519	7.35132
ENSG00000088386	0	0.0100615	0.0274826	0.0240084
ENSG00000088387	8.59108	4.95816	7.33546	8.23905
ENSG00000088448	12.2535	17.4192	8.94139	8.98744
ENSG00000088451	9.39156	6.29665	7.4144	6.2913
ENSG00000088538	0.174449	0.14501	0.105623	0.0634364
ENSG00000088543	1.08051	0.913141	0.756437	0.85727
ENSG00000088682	5.38599	6.3385	5.85597	5.79604
ENSG00000088726	37.7572	20.6406	40.7917	36.5306
ENSG00000088727	1.2937	1.39942	0.844492	1.3331
ENSG00000088756	0.0286102	0	0	0
ENSG00000088766	18.8781	12.144	21.4486	19.4984
ENSG00000088808	4.00504	2.15799	3.90252	3.92411
ENSG00000088812	30.8634	19.0631	32.3236	37.8773
ENSG00000088826	8.09294	4.01517	6.30959	2.36514
ENSG00000088832	311.579	175.341	301.99	201.789
ENSG00000088833	25.8074	20.9818	29.0758	27.5051
ENSG00000088836	2.94484	3.54491	6.6292	8.87335
ENSG00000088854	5.74812	3.45755	5.94432	9.08588
ENSG00000088876	5.89578	3.61616	5.85819	5.29902
ENSG00000088881	1.20901	1.35199	1.23097	0.0867222
ENSG00000088888	13.5981	9.22998	14.7663	12.2055
ENSG00000088899	1.84076	0.626183	2.01349	3.04508
ENSG00000088930	62.7161	45.1191	72.8016	62.0957
ENSG00000088970	8.6102	7.54731	22.3768	22.3505
ENSG00000088986	182.004	215.508	219.084	202.574
ENSG00000089006	66.4763	43.3633	60.3039	71.8796
ENSG00000089009	146.212	158.377	143.146	145.019
ENSG00000089022	15.1301	14.7035	14.0012	15.1844
ENSG00000089048	27.6159	17.4048	28.1451	28.5484
ENSG00000089050	12.1893	12.5958	16.8278	16.6379
ENSG00000089053	30.0242	33.2001	27.5356	33.1909
ENSG00000089057	16.6866	9.32002	16.1772	11.544
ENSG00000089060	20.7761	11.0371	11.5536	10.491
ENSG00000089063	72.6406	43.8291	60.5532	55.6486
ENSG00000089091	0.778567	0.760267	1.00553	1.31762
ENSG00000089094	3.87976	3.4603	3.94525	4.4323
ENSG00000089101	0	0.016914	0.0577496	0.0100899
ENSG00000089116	0.82846	0.162452	0.471463	0.0242273
ENSG00000089123	8.99629	7.4931	10.947	9.94046
ENSG00000089127	23.297	23.8191	11.9316	7.29027
ENSG00000089154	28.6592	32.3543	28.2111	23.1013
ENSG00000089157	499.976	566.517	426.107	505.735
ENSG00000089159	57.1728	43.9566	53.2434	46.6506
ENSG00000089163	0.0548796	0.104923	0.286591	0.250362
ENSG00000089177	8.77776	5.93097	11.2112	14.4578
ENSG00000089195	23.6655	13.1839	21.5077	16.2652
ENSG00000089199	0	0.143724	0.130859	0.0190527
ENSG00000089220	101.989	112.424	105.978	119.164
ENSG00000089234	8.54661	8.54741	9.61175	8.82261
ENSG00000089248	50.4799	51.0011	48.4904	58.653
ENSG00000089280	38.161	34.9777	28.7237	34.0077
ENSG00000089289	19.411	18.5784	18.5717	16.7394
ENSG00000089327	147.646	149.071	179.186	177.071
ENSG00000089335	9.46547	10.0449	6.40563	11.8734
ENSG00000089351	11.2051	9.98189	12.479	13.8853
ENSG00000089356	70.6009	138.528	114.001	148.387
ENSG00000089486	1.8122	1.34738	1.40828	1.9192
ENSG00000089505	0.764819	1.11818	0.93977	0.410485
ENSG00000089558	0.0169269	0.0107874	0	0
ENSG00000089597	106.244	103.242	105.851	155.277
ENSG00000089639	7.7223	4.66867	6.24465	4.5221
ENSG00000089682	6.53548	6.82028	6.80962	5.78288
ENSG00000089685	7.51422	7.53886	9.32432	8.30883
ENSG00000089692	0.0239036	0.137102	0.0208048	0.0181748
ENSG00000089693	58.8757	72.1557	71.4641	62.676
ENSG00000089723	8.5158	4.71216	10.7946	2.00613
ENSG00000089737	46.8974	43.9984	58.1291	46.2593
ENSG00000089775	11.7377	9.63696	9.59337	9.2334
ENSG00000089818	16.3898	15.8798	17.6753	15.071
ENSG00000089847	0.0483292	0.0410663	0	0.0489953
ENSG00000089876	12.4874	14.0601	14.9771	10.4365
ENSG00000089902	19.2199	17.5128	20.4434	18.438
ENSG00000089916	22.264	14.536	17.3068	16.6253
ENSG00000090006	3.81824	4.43687	4.24438	4.97007
ENSG00000090013	29.401	36.4852	25.387	38.811
ENSG00000090020	30.2012	19.3907	28.0044	21.2218
ENSG00000090054	18.8319	16.0795	17.6625	19.3861
ENSG00000090060	45.3237	39.4037	51.7291	44.1163
ENSG00000090061	31.0107	24.8132	30.4947	31.2703
ENSG00000090097	6.21777	6.34483	5.9676	6.02733
ENSG00000090104	0.067313	0	0.0585868	0.0767709
ENSG00000090238	5.17403	3.8925	4.94263	4.83595
ENSG00000090263	45.597	45.2195	39.969	41.8996
ENSG00000090266	47.4178	49.4436	53.2661	43.6014
ENSG00000090273	33.0373	40.9417	43.3867	39.7401
ENSG00000090316	11.2023	24.9326	23.9858	29.9894
ENSG00000090339	5.99398	1.77306	7.86992	10.857
ENSG00000090372	22.1287	20.5273	22.2581	28.7141
ENSG00000090376	0	0	0.465999	0.0104382
ENSG00000090382	0.0438023	0.0279148	0	0
ENSG00000090432	15.8581	15.5468	17.0002	16.4328
ENSG00000090447	7.50927	8.40444	6.9409	8.28124
ENSG00000090470	9.666	10.2569	11.697	10.7851
ENSG00000090487	33.0065	32.4815	36.5906	35.9945
ENSG00000090512	0.0351159	0.0223791	0	0
ENSG00000090520	31.545	35.7713	38.1547	41.922
ENSG00000090530	5.94161	4.05547	6.43482	16.5946
ENSG00000090534	0.0701948	0.0223673	0.0305475	0.0266859
ENSG00000090554	0.0365864	0.116581	0.0955303	0.194726
ENSG00000090565	8.37479	6.16823	7.49089	6.1914
ENSG00000090581	15.4677	15.296	12.7661	11.3957
ENSG00000090612	5.13901	4.12668	3.67745	4.69932
ENSG00000090615	25.8177	19.7135	19.9734	20.5927
ENSG00000090621	84.8499	88.7322	81.8955	94.8651
ENSG00000090674	3.32232	3.30993	3.58708	2.8938
ENSG00000090686	12.3702	14.2587	14.6181	15.4074
ENSG00000090776	29.8324	28.8779	40.3881	29.0579
ENSG00000090857	5.07032	3.93283	4.30811	5.07096
ENSG00000090861	68.0955	51.9942	46.4431	79.1044
ENSG00000090863	36.1383	30.1843	35.7158	28.4136
ENSG00000090889	9.87203	9.22967	11.4724	11.4539
ENSG00000090905	11.0184	10.4577	9.3093	9.59956
ENSG00000090924	4.64486	3.00946	4.2149	5.41521
ENSG00000090932	0.0256883	0.0654837	0.0670745	0
ENSG00000090971	3.24643	5.07826	3.85306	8.26534
ENSG00000090975	8.21844	8.17312	12.2816	8.1907
ENSG00000090989	22.0606	25.7434	24.848	22.8486
ENSG00000091009	17.9109	16.3128	17.5862	19.4316
ENSG00000091010	0	0	0	0.0427154
ENSG00000091039	32.5706	26.9244	30.7652	30.5265
ENSG00000091073	13.037	12.031	12.8206	13.3111
ENSG00000091106	0.0755238	0.192522	0.180766	0.0861353
ENSG00000091127	16.2785	18.9347	19.2873	18.4359
ENSG00000091128	0.0642208	0.061391	0.0652113	0.0569677
ENSG00000091129	40.0265	40.7855	33.575	39.1165
ENSG00000091136	130.439	99.058	129.364	87.5236
ENSG00000091137	0.0242263	0.0154392	0.0421714	0.00921008
ENSG00000091138	0.091782	0.0438689	0.0199709	0.0174463
ENSG00000091140	38.4255	38.5523	40.6962	37.0633
ENSG00000091157	3.63846	3.73094	4.22238	4.44436
ENSG00000091164	16.0002	17.7415	17.1893	14.6195
ENSG00000091181	0.010436	0	0	0
ENSG00000091262	0.0952203	0.288244	0.113955	0.199099
ENSG00000091317	68.673	63.5411	70.4677	84.5844
ENSG00000091409	245.478	178.224	299.9	281.728
ENSG00000091428	0.0555917	0.0413328	0.169347	0.0493132
ENSG00000091436	14.9826	14.8456	15.8305	11.4549
ENSG00000091482	0.25614	0.122427	0.0557337	0
ENSG00000091483	42.0051	50.9322	53.431	47.6231
ENSG00000091490	42.7919	20.0424	17.7775	27.1503
ENSG00000091527	100.028	66.3252	84.2328	82.452
ENSG00000091536	0.0134231	0.0342178	0.023366	0.0272163
ENSG00000091542	30.2523	28.9933	36.1455	29.4437
ENSG00000091592	6.50045	4.10213	5.25165	5.34568
ENSG00000091622	6.5017	5.89399	3.09103	3.77617
ENSG00000091640	16.2373	23.1808	20.8187	20.4437
ENSG00000091651	6.06656	6.98928	6.43762	6.42721
ENSG00000091656	2.38898	2.60313	2.63783	3.07012
ENSG00000091704	0.0769904	0	0.0335048	0.0292694
ENSG00000091732	5.93267	5.46121	6.40163	7.43891
ENSG00000091831	0.977998	0.519391	1.06402	1.85902
ENSG00000091844	0.36237	0.548471	0.0788483	0.275523
ENSG00000091879	0.221046	0.121661	0.113685	0.152791
ENSG00000091947	11.8061	12.4871	11.9702	14.2366
ENSG00000091986	17.2127	33.8233	14.637	42.1248
ENSG00000092009	0.0846993	0.107956	0.0737192	0
ENSG00000092010	108.404	124.497	110.8	97.2681
ENSG00000092020	5.71851	4.1432	4.97718	4.05041
ENSG00000092036	4.68564	4.47917	3.47285	5.9285
ENSG00000092051	0.0125126	0.0318966	0.0108905	0
ENSG00000092068	0.279169	0.347737	0.607447	0.569251
ENSG00000092094	10.0117	9.60963	10.8834	11.5582
ENSG00000092098	2.91072	2.48271	2.24441	2.22996
ENSG00000092108	31.156	24.7932	31.0825	37.1101
ENSG00000092140	10.1971	11.3398	13.7138	13.4047
ENSG00000092148	27.3111	22.55	26.3082	28.5031
ENSG00000092199	90.4596	81.0231	101.252	113.875
ENSG00000092200	0.149498	0.147241	0.272064	0.103335
ENSG00000092201	37.6853	40.4708	47.1934	44.8992
ENSG00000092203	10.3863	9.02666	10.7811	10.9071
ENSG00000092208	6.47408	5.84499	6.1435	8.37506
ENSG00000092295	2.00863	1.09721	1.6858	4.96351
ENSG00000092330	12.2091	10.1005	12.3424	10.8975
ENSG00000092421	0.0808195	0.0187293	0.0447633	0.0558637
ENSG00000092439	13.901	12.3893	12.9176	13.7041
ENSG00000092445	8.49493	6.44747	6.50585	7.15831
ENSG00000092470	8.45925	10.6874	9.18533	9.84216
ENSG00000092529	0.281625	0.151139	0.090306	0.1127
ENSG00000092531	16.5948	11.9698	17.1133	14.7779
ENSG00000092621	24.3822	25.9044	9.75226	34.4957
ENSG00000092758	0.0522046	0.0332695	0.113592	0.0793862
ENSG00000092820	348.779	262.119	305.799	313.835
ENSG00000092841	238.096	191.027	279.954	341.7
ENSG00000092847	9.04023	7.49843	10.466	12.2125
ENSG00000092850	0.0734967	0.0234194	0.127938	0.0279411
ENSG00000092853	5.45542	7.12297	6.96221	6.01067
ENSG00000092871	7.56835	3.93621	4.51767	3.90247
ENSG00000092929	54.2078	48.4012	50.8796	45.4034
ENSG00000092931	6.17103	6.55806	5.39961	5.15379
ENSG00000092964	17.4302	30.5412	20.9215	23.8204
ENSG00000092969	9.1847	8.12755	11.0954	13.8618
ENSG00000092978	6.77291	6.47016	6.56557	6.7018
ENSG00000093000	28.44	23.0942	23.3873	21.4588
ENSG00000093009	9.04794	12.4194	10.656	9.16463
ENSG00000093010	25.5875	34.5518	26.3802	17.8865
ENSG00000093072	0.0220392	0	0.00959108	0
ENSG00000093134	0.444176	0.0157261	0.279207	0.150099
ENSG00000093144	33.5771	38.3896	33.9862	29.8588
ENSG00000093167	19.7086	21.7929	20.7499	30.654
ENSG00000093183	13.5809	13.384	14.1356	16.1202
ENSG00000093217	3.30021	2.9211	2.52422	2.86412
ENSG00000094631	4.19052	5.38381	3.98215	5.5075
ENSG00000094755	0.0200678	0.038367	0.0174663	0.0915497
ENSG00000094796	0.0811788	0	0.211965	0.0308616
ENSG00000094804	15.7909	27.806	19.0823	17.0173
ENSG00000094841	4.83278	4.5458	5.33873	4.36352
ENSG00000094880	11.8306	12.1053	13.5884	13.7963
ENSG00000094914	11.7482	15.9185	12.7736	14.0447
ENSG00000094916	17.0165	26.546	22.2767	11.8406
ENSG00000094975	19.918	17.2825	17.7588	15.6698
ENSG00000095002	17.587	21.7851	20.8719	19.5732
ENSG00000095015	6.84288	9.39229	6.57908	6.71537
ENSG00000095059	15.1806	14.3458	13.9299	14.5764
ENSG00000095066	10.3041	12.4687	10.1641	9.98186
ENSG00000095110	0.0229932	0.0293067	0.0200124	0
ENSG00000095139	78.6395	75.8985	85.539	109.811
ENSG00000095203	7.70206	4.58786	6.49977	4.94609
ENSG00000095209	5.58523	5.68551	6.50876	6.655
ENSG00000095261	20.9004	24.1457	26.4475	24.5119
ENSG00000095303	1.07788	1.57846	3.43322	1.87451
ENSG00000095319	15.1366	17.5062	19.4201	18.3888
ENSG00000095321	8.08515	11.5722	8.84434	5.52598
ENSG00000095370	0.0312123	0.00994567	0.013583	0.011866
ENSG00000095380	15.3438	17.8453	14.9961	18.3579
ENSG00000095383	47.7613	47.3746	51.7856	42.2506
ENSG00000095397	0.0943051	0.0429284	0.128982	0.225354
ENSG00000095464	0.134195	0.0570143	0.0778657	0.0680224
ENSG00000095485	7.49034	8.48627	10.6899	11.0836
ENSG00000095539	0.304163	0.255517	0.192532	0.346899
ENSG00000095564	14.0996	15.6301	13.8067	14.3055
ENSG00000095574	6.28279	6.44155	5.9851	5.96343
ENSG00000095585	0.145305	0.763962	0.126468	0.386682
ENSG00000095587	0.106464	0.222049	0.513853	0.0294357
ENSG00000095637	0.480955	0.389348	0.520428	0.0691842
ENSG00000095713	0.0866331	0.110421	0.0377011	0.0164676
ENSG00000095739	1.34811	1.27644	0.335243	0.702872
ENSG00000095752	0.753959	1.21013	1.40965	0.360944
ENSG00000095787	34.9037	31.0425	33.1347	34.7679
ENSG00000095794	1.78874	1.62548	1.85477	1.4356
ENSG00000095906	14.2226	14.3615	17.4391	14.3943
ENSG00000095932	0.219397	0.233033	0.381911	0.278027
ENSG00000095951	8.32111	6.69071	7.17075	6.75926
ENSG00000095970	0.121286	0.193237	0.844505	0.138328
ENSG00000096060	10.9522	19.6298	11.9656	18.4679
ENSG00000096063	40.9391	39.0317	44.7874	36.3155
ENSG00000096070	8.96315	8.30537	8.8254	6.40528
ENSG00000096080	4.00176	4.06452	4.13605	3.89845
ENSG00000096088	0.0732535	0.0233419	0	0
ENSG00000096092	8.44788	9.55721	13.1665	16.083
ENSG00000096093	1.63153	2.01586	1.61322	2.1941
ENSG00000096384	385.67	424.412	462.267	370.842
ENSG00000096395	0.116091	0	0	0
ENSG00000096401	13.0909	15.8827	19.3012	18.6746
ENSG00000096433	69.0881	65.6315	45.2716	33.5834
ENSG00000096654	2.15207	2.70813	2.92075	3.71635
ENSG00000096696	76.8529	74.7125	92.1407	135.974
ENSG00000096717	7.51125	6.62722	7.47517	9.44263
ENSG00000096746	32.3919	31.0814	32.1387	40.1042
ENSG00000096872	8.07296	11.0224	11.1547	10.9649
ENSG00000096968	6.4019	6.62389	6.93808	5.29986
ENSG00000096996	0.245199	0.838137	0.329818	0.101691
ENSG00000097007	22.3946	19.9707	21.6625	18.0689
ENSG00000097021	27.8617	28.6366	41.6215	21.697
ENSG00000097033	32.8337	36.6768	34.5724	31.5638
ENSG00000097046	5.34734	7.89373	6.80349	5.51468
ENSG00000097096	1.81124	2.12868	1.72999	3.62173
ENSG00000099139	0.22211	0.645295	0.705035	0.014901
ENSG00000099194	40.7679	201.494	69.6129	82.6597
ENSG00000099203	3.52329	3.11856	3.19432	3.49744
ENSG00000099204	20.962	37.2641	20.1805	19.4269
ENSG00000099219	24.2396	38.5619	21.1077	28.0235
ENSG00000099246	26.092	27.0708	31.1235	27.5759
ENSG00000099250	27.9246	23.6851	19.9868	13.3245
ENSG00000099251	0.828858	2.70207	1.10986	1.23618
ENSG00000099256	4.96369	3.84442	3.24533	5.83267
ENSG00000099260	0	0.4268	0.224189	0.117509
ENSG00000099282	9.38024	8.51857	5.88504	6.59723
ENSG00000099284	0.0304746	0.0971061	0.053048	0.0926841
ENSG00000099290	11.2569	10	10.6512	10.6448
ENSG00000099308	2.98611	4.01429	3.82494	3.09295
ENSG00000099326	5.02968	5.8815	3.30028	5.64702
ENSG00000099330	4.32145	4.88742	4.44991	7.35825
ENSG00000099331	15.3567	14.0288	14.6279	14.3519
ENSG00000099337	8.48664	9.42527	10.4966	11.5658
ENSG00000099338	0.0510409	0.108426	0.0444242	0.0776167
ENSG00000099341	64.1606	63.9045	79.765	109.739
ENSG00000099364	6.8458	6.79501	10.4122	7.87274
ENSG00000099365	0.0289217	0.119805	0.113276	0.0219903
ENSG00000099377	0.837732	0.640655	0.850654	1.48624
ENSG00000099381	5.54141	6.11775	6.79529	6.30435
ENSG00000099385	17.6367	9.75973	14.0939	15.6527
ENSG00000099399	1.68894	0.603805	4.76852	9.99144
ENSG00000099617	0	0.0395134	0	0.0235713
ENSG00000099622	34.7516	30.5312	23.3592	26.1118
ENSG00000099624	28.9352	36.7528	33.5982	34.6736
ENSG00000099625	1.83881	1.17186	1.98363	1.59503
ENSG00000099725	7.05724	5.24221	4.34049	0.0699593
ENSG00000099769	0.029253	0.055928	0.0763822	0.0222421
ENSG00000099783	70.2257	69.0246	82.4679	74.8688
ENSG00000099785	4.38405	1.94805	4.13077	4.09789
ENSG00000099795	46.8235	49.062	54.9378	45.6811
ENSG00000099797	25.0861	35.6711	30.7359	34.0853
ENSG00000099800	19.3849	19.407	25.6772	33.2468
ENSG00000099804	24.8154	19.6512	24.9982	25.0876
ENSG00000099812	28.1362	35.2682	37.098	40.3244
ENSG00000099814	17.425	12.9036	15.6128	14.1025
ENSG00000099817	21.9438	22.7881	29.454	27.9586
ENSG00000099821	8.14326	8.85355	8.25872	8.63639
ENSG00000099822	0.467636	0.807138	0.30526	0.325931
ENSG00000099834	0.430079	0.317939	0.119784	0.235444
ENSG00000099840	1.78649	2.10746	5.65718	3.35249
ENSG00000099849	19.1994	14.5719	16.9736	15.7475
ENSG00000099860	17.873	13.8713	16.6341	23.1088
ENSG00000099866	0.34563	0.0826002	0.075206	0.0985484
ENSG00000099875	55.5856	39.9838	64.8696	53.8327
ENSG00000099889	0.334651	0.385917	0.679625	0.70276
ENSG00000099899	6.97215	7.62068	5.67067	5.07464
ENSG00000099901	47.9181	56.4251	62.3828	61.1239
ENSG00000099904	11.7122	11.2299	10.1362	10.3659
ENSG00000099910	9.49358	7.5708	8.01984	6.50421
ENSG00000099917	18.5881	17.5059	18.834	17.0441
ENSG00000099937	1.53553	0.240028	1.2356	0.198258
ENSG00000099940	6.59211	6.61449	7.20244	6.10236
ENSG00000099942	28.2577	28.1967	32.8107	30.8153
ENSG00000099949	11.9954	10.7229	10.3002	11.9159
ENSG00000099953	0.234955	0.131018	0.0511241	0.0223307
ENSG00000099954	0.020951	0.0200278	0.0455875	0.0477895
ENSG00000099956	18.4379	20.9032	20.8741	21.1867
ENSG00000099957	0.0937119	0.119444	0.0815634	0.0427516
ENSG00000099958	0.30945	0.742436	0.411922	0.235286
ENSG00000099968	17.2493	16.8833	17.2887	15.6888
ENSG00000099974	5.52353	6.34136	5.51447	4.38503
ENSG00000099977	10.0112	12.3503	10.2322	8.10069
ENSG00000099984	1.30554	2.47711	2.76325	2.61698
ENSG00000099991	9.46031	9.73145	9.26786	9.29621
ENSG00000099992	4.27778	4.08928	3.55138	3.55279
ENSG00000099994	0.0625865	0.904078	0.054473	0.0475868
ENSG00000099995	23.8511	26.9948	29.1237	25.9844
ENSG00000099999	6.39064	4.32078	4.63044	3.10781
ENSG00000100003	21.079	17.5734	25.7483	14.1109
ENSG00000100014	4.11251	3.15904	3.6212	3.72199
ENSG00000100023	9.06305	9.10799	8.28807	8.83057
ENSG00000100027	0.0569017	0.0362629	0.0619064	0.0540806
ENSG00000100028	43.4465	46.0805	53.2018	50.4681
ENSG00000100029	22.2967	23.2894	25.1032	22.3519
ENSG00000100030	38.805	36.4165	41.0465	40.2007
ENSG00000100031	1.64113	0.692894	2.92818	1.70015
ENSG00000100033	0.0827296	0.36906	0.192013	0.230642
ENSG00000100034	9.8909	8.72567	8.48821	8.13566
ENSG00000100036	0.857894	0.641354	1.06258	0.727553
ENSG00000100038	5.01615	4.61752	3.85306	4.77048
ENSG00000100053	0.461675	0.539406	0.267883	0.351029
ENSG00000100055	0.24526	0.304789	0.619051	0.00932403
ENSG00000100056	2.09633	2.29473	2.61879	2.55964
ENSG00000100058	3.46242	2.23809	2.81983	2.91467
ENSG00000100060	0.621763	0.435868	0.595276	0.709124
ENSG00000100065	15.7972	12.4405	17.2779	16.9297
ENSG00000100068	1.063	0.793875	0.346949	0.833496
ENSG00000100075	27.564	43.5165	36.2284	30.8548
ENSG00000100077	3.67496	2.45935	3.22937	2.91804
ENSG00000100079	2.89261	2.16403	0.985156	2.86873
ENSG00000100083	9.69762	9.7994	8.8898	9.78177
ENSG00000100084	2.07387	2.14555	2.03944	2.38574
ENSG00000100092	3.91084	4.16119	6.4096	5.84278
ENSG00000100095	0	0	0	0.0075044
ENSG00000100097	760.793	752.259	798.991	383.377
ENSG00000100099	6.30587	4.68572	4.79536	4.14522
ENSG00000100100	4.85291	4.58534	5.8546	3.8893
ENSG00000100104	20.6841	12.725	19.8743	18.0237
ENSG00000100105	3.84613	2.93429	4.01943	5.45041
ENSG00000100106	3.19658	4.99379	3.20373	2.84913
ENSG00000100109	7.65684	6.62499	7.77214	7.4202
ENSG00000100116	2.54005	2.47438	3.25299	2.53828
ENSG00000100121	0.489295	0.0890923	0.486702	0.159441
ENSG00000100124	7.46613	9.77829	8.37062	9.06841
ENSG00000100129	123.188	130.119	119.161	117.514
ENSG00000100138	48.6913	52.8986	55.6268	73.723
ENSG00000100139	51.8825	69.7249	64.4948	63.4743
ENSG00000100142	4.41037	4.67039	5.23842	5.43347
ENSG00000100146	0.0603858	0.0256556	0.0350384	0.0306091
ENSG00000100147	2.49993	3.15317	4.03438	4.03917
ENSG00000100150	2.6744	2.24724	2.30183	2.98238
ENSG00000100151	7.01834	7.98974	9.24107	10.8778
ENSG00000100154	0.242084	0.627876	0.592903	0.898925
ENSG00000100156	0.0700467	0.15624	0.0914491	0.106518
ENSG00000100162	3.57983	5.22049	4.88416	5.51732
ENSG00000100167	0.0142621	0.0454455	0.0993056	0
ENSG00000100181	0.0671768	0.107028	0.0877023	0.357539
ENSG00000100196	17.4785	7.79498	10.8618	8.32958
ENSG00000100197	0.84056	0.714242	0.278702	0.760844
ENSG00000100201	97.0349	93.4916	83.8218	99.6989
ENSG00000100206	0.779952	0.566092	0.282851	0.72481
ENSG00000100207	18.8715	16.763	17.7281	18.275
ENSG00000100209	4.51647	4.20077	4.94027	3.9445
ENSG00000100211	8.62054	9.68905	10.004	10.09
ENSG00000100216	45.7944	49.684	52.1378	51.3684
ENSG00000100219	77.9561	44.7095	48.3254	57.3463
ENSG00000100220	38.0555	34.1664	43.5567	42.205
ENSG00000100221	38.6633	30.7628	34.728	32.4398
ENSG00000100225	12.4325	15.7215	14.4741	14.9163
ENSG00000100226	8.81531	8.45203	9.10396	7.63297
ENSG00000100227	17.6773	17.9667	20.2103	20.5087
ENSG00000100228	0.312736	1.55014	1.17951	0.0132103
ENSG00000100239	12.0296	12.1336	12.084	11.6567
ENSG00000100241	21.155	19.7769	18.9026	19.2012
ENSG00000100242	11.2202	11.7506	10.5256	14.3956
ENSG00000100243	58.7952	51.6201	59.0119	64.6302
ENSG00000100246	5.4481	5.578	4.58635	3.22563
ENSG00000100249	0.12412	0	0.0540148	0.14156
ENSG00000100253	0.135611	0	0	0.10311
ENSG00000100258	28.2045	23.8083	24.6343	22.5172
ENSG00000100263	6.60986	6.35513	6.58434	4.44472
[truncated: 14,602 more rows]
