# Supplementary material for: Gene Expression in Barrett’s Esophagus Cell Lines Resemble Esophageal Squamous Cell Carcinoma Instead of Esophageal Adenocarcinoma
Source: Cancers (Basel). 2021 Nov 27;13(23):5971. doi: 10.3390/cancers13235971 (PMC8656995; doi:10.3390/cancers13235971)
Supplement: Supplementary file 1 [file cancers-13-05971-s001.zip › supple/Table S4.xlsx]

## Sheet: Sheet1
Signature	Symbol	delta_rank	FDR		Signature	Symbol	delta_rank	FDR
EAC	ICA1	4465.5	3.15715e-24		ESCC	KRT5	-5222.5	3.15715e-24
EAC	TSPAN8	8394	3.15715e-24		ESCC	TP63	-7946	3.15715e-24
EAC	TMC5	7717.5	3.15715e-24		ESCC	TFAP2C	-4390	9.78852e-24
EAC	SEMA4G	5445	3.15715e-24		ESCC	BNC1	-7297	1.14147e-23
EAC	LLGL2	3450.5	3.15715e-24		ESCC	FZD6	-2794	1.14147e-23
EAC	MUC13	8623	3.54107e-24		ESCC	GLI3	-4079	1.14738e-23
EAC	PLS1	4980.5	3.54107e-24		ESCC	SNAI2	-4931	1.24979e-23
EAC	PLEKHA6	6230	3.54107e-24		ESCC	S1PR5	-2679.5	2.19403e-23
EAC	IHH	3778	3.54107e-24		ESCC	MCC	-4587	2.52162e-23
EAC	VIL1	7827	3.54107e-24		ESCC	PKP1	-7203	2.95579e-23
EAC	CLMN	4439.5	5.43563e-24		ESCC	IFI16	-2532	3.06107e-23
EAC	C4BPB	3204.5	6.73435e-24		ESCC	FAT2	-7962.5	3.48391e-23
EAC	GPR35	4591.5	7.0189e-24		ESCC	LRP12	-3960.5	3.794e-23
EAC	HNF4A	7579.5	8.47722e-24		ESCC	DSC3	-7492.5	3.85831e-23
EAC	B3GNT3	5897	8.86847e-24		ESCC	SOX15	-5020	4.85134e-23
EAC	ADAP1	4118.5	8.86847e-24		ESCC	HDGFRP3	-3766	6.15088e-23
EAC	HNF1A	3498.5	8.86847e-24		ESCC	RYR1	-2700.5	6.94249e-23
EAC	IL17RB	2708.5	8.97123e-24		ESCC	FSCN1	-3670.5	1.30558e-22
EAC	PRR15L	6617.5	8.97123e-24		ESCC	BICD2	-2977	1.33452e-22
EAC	PDX1	3539	8.97123e-24		ESCC	IGSF3	-3276.5	1.3473e-22
EAC	AGMAT	2567	1.10307e-23		ESCC	H2AFY2	-3494.5	2.05345e-22
EAC	FA2H	3959	1.14738e-23		ESCC	GPC1	-3055.5	2.40919e-22
EAC	ERN2	7282	1.23601e-23		ESCC	MARK1	-2761.5	2.55438e-22
EAC	DDAH1	5460.5	1.24979e-23		ESCC	BNIP3	-4078.5	3.17973e-22
EAC	HNF4G	4351	1.2673e-23		ESCC	MICALL1	-3156	3.42514e-22
EAC	RAB20	2519	1.2673e-23		ESCC	ST6GALNAC2	-4013.5	3.6043e-22
EAC	AKR7A3	4196	1.58169e-23		ESCC	PPP2R3A	-3317.5	9.12842e-22
EAC	CDH17	8032	2.39496e-23		ESCC	GPR87	-6215	9.89739e-22
EAC	CDHR2	4537	2.39496e-23		ESCC	MAPKBP1	-2640	1.25821e-21
EAC	HGD	3595.5	2.77775e-23		ESCC	ARHGEF4	-4826	1.60136e-21
EAC	MYO7B	5942.5	3.44557e-23		ESCC	RAB38	-4287.5	1.78148e-21
EAC	PLEKHB1	4474.5	3.44557e-23		ESCC	IRF6	-3349	3.29419e-21
EAC	FZD5	4107	3.44557e-23		ESCC	COL7A1	-3364	4.10294e-21
EAC	SULT1C2	4057	3.44557e-23		ESCC	HOMER3	-3142	4.86897e-21
EAC	FGFR4	4624	3.48391e-23		ESCC	CLCA2	-8522	4.92067e-21
EAC	SLC37A1	3863.5	3.48391e-23		ESCC	NCS1	-3392	5.03827e-21
EAC	TMEM63A	3379.5	3.59075e-23		ESCC	GNAI1	-3552	5.03827e-21
EAC	ARHGAP12	2644.5	4.28406e-23		ESCC	MTSS1	-4660.5	8.29937e-21
EAC	PTPRH	5473.5	4.86489e-23		ESCC	PHLDA3	-3535	1.01078e-20
EAC	SLC6A20	4447.5	5.14265e-23		ESCC	MAFB	-4027.5	1.01999e-20
EAC	FOXA2	3302	5.14265e-23		ESCC	TUSC3	-3959.5	1.06175e-20
EAC	CAPN5	5945	6.15088e-23		ESCC	PTPRS	-5011.5	1.12053e-20
EAC	ASL	3236.5	6.38468e-23		ESCC	PTPN13	-5543.5	1.32972e-20
EAC	AGR2	6759.5	6.94249e-23		ESCC	PTHLH	-6667	1.49433e-20
EAC	FMO5	2747	6.94249e-23		ESCC	CELSR1	-2590.5	2.02634e-20
EAC	GCNT3	7275	7.09426e-23		ESCC	VSNL1	-4740.5	2.11063e-20
EAC	HKDC1	6132.5	7.3701e-23		ESCC	SLC6A15	-3105.5	3.01046e-20
EAC	TMPRSS2	6729.5	8.51121e-23		ESCC	NDRG4	-4662.5	3.43381e-20
EAC	VILL	4798	8.68626e-23		ESCC	EVC	-2745	3.75431e-20
EAC	HSD17B11	3678.5	9.24179e-23		ESCC	SLC7A8	-4010.5	5.86622e-20
EAC	MLPH	6399	9.60506e-23		ESCC	DCBLD2	-3884.5	6.17278e-20
EAC	CTSE	8183	1.08603e-22		ESCC	CELSR2	-3737	6.17278e-20
EAC	TMPRSS3	4398	1.13936e-22		ESCC	GJB5	-3683	6.26158e-20
EAC	TM4SF20	3405	1.23079e-22		ESCC	SMO	-3416	6.26158e-20
EAC	PIP5K1B	5040	1.3473e-22		ESCC	HS6ST1	-2653	7.19552e-20
EAC	ACSL5	5795	1.37006e-22		ESCC	MYO5A	-3782.5	8.37123e-20
EAC	CALML4	3758	1.37006e-22		ESCC	S100A2	-6487	8.95213e-20
EAC	TSPAN15	3931.5	1.38151e-22		ESCC	PTPRZ1	-6147.5	9.06188e-20
EAC	MUC1	3787.5	2.08862e-22		ESCC	ELOVL5	-3733	9.06188e-20
EAC	GPRC5A	4218	3.10087e-22		ESCC	SEMA4A	-3013.5	1.32246e-19
EAC	CD97	3456	3.51554e-22		ESCC	DFNA5	-2836.5	1.40243e-19
EAC	PTPRJ	3088	3.71912e-22		ESCC	COL4A6	-4173	1.42106e-19
EAC	PARD6B	3118	3.72041e-22		ESCC	DSG3	-6749.5	1.69399e-19
EAC	TMEM2	2558	3.72041e-22		ESCC	CLIP4	-4001	2.28605e-19
EAC	C4orf19	4323	3.88318e-22		ESCC	IL1RAP	-3705	3.00783e-19
EAC	CFTR	6477.5	4.41597e-22		ESCC	GPNMB	-3321	3.80028e-19
EAC	SMPDL3B	2607.5	4.85046e-22		ESCC	BCL6	-2930.5	3.90008e-19
EAC	CDX2	3555.5	5.99697e-22		ESCC	C21orf91	-2941	4.68091e-19
EAC	SYTL2	4460.5	6.05522e-22		ESCC	NGFR	-2596	5.24572e-19
EAC	GATA6	4778.5	6.21794e-22		ESCC	KRT14	-7678.5	6.96555e-19
EAC	ONECUT2	5174	7.24713e-22		ESCC	TPD52L1	-3540.5	8.35376e-19
EAC	FCGRT	2909.5	7.94093e-22		ESCC	ARL4D	-3306.5	8.85836e-19
EAC	ACE	2827	8.76644e-22		ESCC	TRIM29	-2567	8.85836e-19
EAC	GOLM1	2605.5	1.03721e-21		ESCC	EVL	-2504	8.97383e-19
EAC	CYP3A5	4442.5	1.09755e-21		ESCC	CSRP2	-3206.5	9.08861e-19
EAC	PRSS3	6534.5	1.1304e-21		ESCC	TUBB6	-2914.5	1.25357e-18
EAC	LPIN2	3770	1.1304e-21		ESCC	WNT7B	-5102	1.40896e-18
EAC	ATP7B	2950.5	1.1304e-21		ESCC	PC	-3328.5	1.52467e-18
EAC	HHLA2	4004.5	1.30261e-21		ESCC	DNAH17	-3457.5	1.76496e-18
EAC	GPA33	3039.5	1.40705e-21		ESCC	HES2	-4802	2.05597e-18
EAC	MGAT4A	3480.5	1.46643e-21		ESCC	MLF1	-3910.5	2.45401e-18
EAC	PGPEP1	2592	1.60136e-21		ESCC	TFAP2A	-3253.5	2.82477e-18
EAC	RFK	2718	1.64611e-21		ESCC	TRPV4	-2504	2.86876e-18
EAC	SMPD3	4263	1.92117e-21		ESCC	MAF	-3922.5	3.50255e-18
EAC	GMDS	4428.5	2.3683e-21		ESCC	NELL2	-3498.5	3.7027e-18
EAC	DTX4	3682.5	2.43565e-21		ESCC	CNTN1	-2967	5.09195e-18
EAC	BCAS1	6205	2.83972e-21		ESCC	KRT15	-5936.5	7.0467e-18
EAC	MYO5C	4191	3.2249e-21		ESCC	KCNJ15	-3256	8.25412e-18
EAC	PIGR	8138	3.29419e-21		ESCC	MN1	-3149.5	9.39039e-18
EAC	ENC1	3687	3.54144e-21		ESCC	SCPEP1	-2503.5	1.409e-17
EAC	ENPP4	3697	3.80509e-21		ESCC	ADAM23	-2928.5	1.44555e-17
EAC	SLC4A4	3382	3.80509e-21		ESCC	LY6D	-7735	1.45437e-17
EAC	F5	5233	3.84363e-21		ESCC	ATP10D	-2871	1.45437e-17
EAC	FUCA1	2963.5	3.86486e-21		ESCC	PCDHGC3	-2788	2.04309e-17
EAC	SEL1L3	2638	4.28981e-21		ESCC	TMEM132A	-2953.5	2.24191e-17
EAC	OSBPL7	2634	4.97702e-21		ESCC	DUSP7	-3197.5	2.30135e-17
EAC	GCNT1	3764	5.03827e-21		ESCC	TIAM1	-3292.5	2.61582e-17
EAC	ALDH3B1	3290	5.03827e-21		ESCC	GNA15	-4090.5	3.11979e-17
EAC	SLC17A9	3835.5	7.37722e-21		ESCC	ZNF750	-5291.5	3.32079e-17
EAC	DMBT1	8519	8.29317e-21		ESCC	KRT16	-6269	4.24489e-17
