# Supplementary material for: Gene Expression in Barrett’s Esophagus Cell Lines Resemble Esophageal Squamous Cell Carcinoma Instead of Esophageal Adenocarcinoma
Source: Cancers (Basel). 2021 Nov 27;13(23):5971. doi: 10.3390/cancers13235971 (PMC8656995; doi:10.3390/cancers13235971)
Supplement: Supplementary file 1 [file cancers-13-05971-s001.zip › supple/Table S5.xlsx]

## Sheet: Sheet1
Signature	Symbol	delta_rank	FDR		Signature	Symbol	delta_rank	FDR
EAC	ICA1	4465.5	3.16e-24		ESCC	KRT5	-5222.5	3.16e-24
EAC	TSPAN8	8394	3.16e-24		ESCC	TP63	-7946	3.16e-24
EAC	TMC5	7717.5	3.16e-24		ESCC	LPAR3	-2068	8.87e-24
EAC	SEMA4G	5445	3.16e-24		ESCC	TFAP2C	-4390	9.79e-24
EAC	LLGL2	3450.5	3.16e-24		ESCC	BNC1	-7297	1.14e-23
EAC	MUC13	8623	3.54e-24		ESCC	FZD6	-2794	1.14e-23
EAC	PLS1	4980.5	3.54e-24		ESCC	GLI3	-4079	1.15e-23
EAC	PLEKHA6	6230	3.54e-24		ESCC	SNAI2	-4931	1.25e-23
EAC	IHH	3778	3.54e-24		ESCC	S1PR5	-2679.5	2.19e-23
EAC	VIL1	7827	3.54e-24		ESCC	MCC	-4587	2.52e-23
EAC	CLMN	4439.5	5.44e-24		ESCC	PKP1	-7203	2.96e-23
EAC	C4BPB	3204.5	6.73e-24		ESCC	IFI16	-2532	3.06e-23
EAC	GPR35	4591.5	7.02e-24		ESCC	FAT2	-7962.5	3.48e-23
EAC	HNF4A	7579.5	8.48e-24		ESCC	LRP12	-3960.5	3.79e-23
EAC	B3GNT3	5897	8.87e-24		ESCC	DSC3	-7492.5	3.86e-23
EAC	ADAP1	4118.5	8.87e-24		ESCC	SOX15	-5020	4.85e-23
EAC	HNF1A	3498.5	8.87e-24		ESCC	HDGFRP3	-3766	6.15e-23
EAC	RAB17	2499	8.9e-24		ESCC	RYR1	-2700.5	6.94e-23
EAC	IL17RB	2708.5	8.97e-24		ESCC	PITX2	-2394.5	1.11e-22
EAC	PRR15L	6617.5	8.97e-24		ESCC	PRNP	-1790.5	1.21e-22
EAC	PDX1	3539	8.97e-24		ESCC	FSCN1	-3670.5	1.31e-22
EAC	PPP1R14D	1978	9.92e-24		ESCC	BICD2	-2977	1.33e-22
EAC	AGMAT	2567	1.1e-23		ESCC	IGSF3	-3276.5	1.35e-22
EAC	FA2H	3959	1.15e-23		ESCC	TMCC2	-1116.5	1.86e-22
EAC	ERN2	7282	1.24e-23		ESCC	H2AFY2	-3494.5	2.05e-22
EAC	DDAH1	5460.5	1.25e-23		ESCC	GPC1	-3055.5	2.41e-22
EAC	HNF4G	4351	1.27e-23		ESCC	MARK1	-2761.5	2.55e-22
EAC	RAB20	2519	1.27e-23		ESCC	BNIP3	-4078.5	3.18e-22
EAC	AKR7A3	4196	1.58e-23		ESCC	MICALL1	-3156	3.43e-22
EAC	CDH17	8032	2.39e-23		ESCC	DLX5	-1688	3.43e-22
EAC	CDHR2	4537	2.39e-23		ESCC	ST6GALNAC2	-4013.5	3.6e-22
EAC	HGD	3595.5	2.78e-23		ESCC	DZIP1	-2222.5	4.05e-22
EAC	MYO7B	5942.5	3.45e-23		ESCC	PPP2R3A	-3317.5	9.13e-22
EAC	PLEKHB1	4474.5	3.45e-23		ESCC	GPR87	-6215	9.9e-22
EAC	FZD5	4107	3.45e-23		ESCC	FSTL4	-2092	1.13e-21
EAC	SULT1C2	4057	3.45e-23		ESCC	TBX1	-1279	1.13e-21
EAC	FGFR4	4624	3.48e-23		ESCC	PVRL1	-2430.5	1.13e-21
EAC	SLC37A1	3863.5	3.48e-23		ESCC	MAPKBP1	-2640	1.26e-21
EAC	DNAJC22	2061.5	3.54e-23		ESCC	RIMS2	-1619.5	1.28e-21
EAC	PVRL2	1977	3.59e-23		ESCC	ARHGEF4	-4826	1.6e-21
EAC	TMEM63A	3379.5	3.59e-23		ESCC	RAB38	-4287.5	1.78e-21
EAC	ERBB3	1960.5	3.59e-23		ESCC	ADAM17	-2225	1.98e-21
EAC	ARHGAP12	2644.5	4.28e-23		ESCC	TP53AIP1	-2120.5	2.14e-21
EAC	PTPRH	5473.5	4.86e-23		ESCC	IRF6	-3349	3.29e-21
EAC	SLC6A20	4447.5	5.14e-23		ESCC	WDR91	-2283	3.39e-21
EAC	FOXA2	3302	5.14e-23		ESCC	COL7A1	-3364	4.1e-21
EAC	CAPN5	5945	6.15e-23		ESCC	FGD1	-2288.5	4.53e-21
EAC	ASL	3236.5	6.38e-23		ESCC	HOMER3	-3142	4.87e-21
EAC	TSPAN3	1271.5	6.85e-23		ESCC	CLCA2	-8522	4.92e-21
EAC	AGR2	6759.5	6.94e-23		ESCC	NCS1	-3392	5.04e-21
EAC	FMO5	2747	6.94e-23		ESCC	GNAI1	-3552	5.04e-21
EAC	GCNT3	7275	7.09e-23		ESCC	COPZ2	-2077.5	6.54e-21
EAC	HKDC1	6132.5	7.37e-23		ESCC	MTSS1	-4660.5	8.3e-21
EAC	TMPRSS2	6729.5	8.51e-23		ESCC	NXPH4	-2259	9.92e-21
EAC	VILL	4798	8.69e-23		ESCC	PHLDA3	-3535	1.01e-20
EAC	GFPT1	1202.5	9.03e-23		ESCC	MAFB	-4027.5	1.02e-20
EAC	HSD17B11	3678.5	9.24e-23		ESCC	TUSC3	-3959.5	1.06e-20
EAC	MLPH	6399	9.61e-23		ESCC	PTPRS	-5011.5	1.12e-20
EAC	CTSE	8183	1.09e-22		ESCC	DLK2	-1290	1.3e-20
EAC	TMPRSS3	4398	1.14e-22		ESCC	KRT17	-1311.5	1.32e-20
EAC	TM4SF20	3405	1.23e-22		ESCC	PTPN13	-5543.5	1.33e-20
EAC	PIP5K1B	5040	1.35e-22		ESCC	PTHLH	-6667	1.49e-20
EAC	ACSL5	5795	1.37e-22		ESCC	CELSR1	-2590.5	2.03e-20
EAC	CALML4	3758	1.37e-22		ESCC	VSNL1	-4740.5	2.11e-20
EAC	TSPAN15	3931.5	1.38e-22		ESCC	SLC6A15	-3105.5	3.01e-20
EAC	ANG	2381	1.38e-22		ESCC	NDRG4	-4662.5	3.43e-20
EAC	KRT18	1189	1.65e-22		ESCC	EVC	-2745	3.75e-20
EAC	CCRL2	1172	1.66e-22		ESCC	SLC7A8	-4010.5	5.87e-20
EAC	NR0B2	2198	2.01e-22		ESCC	STX6	-1280.5	5.99e-20
EAC	KRT8	1027	2.06e-22		ESCC	DCBLD2	-3884.5	6.17e-20
EAC	MUC1	3787.5	2.09e-22		ESCC	CELSR2	-3737	6.17e-20
EAC	ANXA4	1558	2.9e-22		ESCC	GJB5	-3683	6.26e-20
EAC	GPRC5A	4218	3.1e-22		ESCC	SMO	-3416	6.26e-20
EAC	RBM47	2405	3.1e-22		ESCC	HS6ST1	-2653	7.2e-20
EAC	ALDOB	1905	3.31e-22		ESCC	MYO5A	-3782.5	8.37e-20
EAC	CD97	3456	3.52e-22		ESCC	GJA1	-2359.5	8.74e-20
EAC	TTC38	2220.5	3.66e-22		ESCC	S100A2	-6487	8.95e-20
EAC	PTPRJ	3088	3.72e-22		ESCC	PTPRZ1	-6147.5	9.06e-20
EAC	CIDEC	1082	3.72e-22		ESCC	ELOVL5	-3733	9.06e-20
EAC	PARD6B	3118	3.72e-22		ESCC	SNAPC1	-2246	9.77e-20
EAC	TMEM2	2558	3.72e-22		ESCC	ARTN	-1710	1.07e-19
EAC	C4orf19	4323	3.88e-22		ESCC	SEMA4A	-3013.5	1.32e-19
EAC	GCC2	2490.5	3.91e-22		ESCC	JARID2	-2215.5	1.32e-19
EAC	CANT1	1479.5	3.95e-22		ESCC	DFNA5	-2836.5	1.4e-19
EAC	SIGIRR	2334.5	4.16e-22		ESCC	COL4A6	-4173	1.42e-19
EAC	CFTR	6477.5	4.42e-22		ESCC	GM2A	-1811	1.6e-19
EAC	SMPDL3B	2607.5	4.85e-22		ESCC	DSG3	-6749.5	1.69e-19
EAC	CDX2	3555.5	6e-22		ESCC	NAP1L2	-1287.5	1.87e-19
EAC	SYTL2	4460.5	6.06e-22		ESCC	CLIP4	-4001	2.29e-19
EAC	GATA6	4778.5	6.22e-22		ESCC	IL1RAP	-3705	3.01e-19
EAC	PRR13	1363	7.18e-22		ESCC	GPNMB	-3321	3.8e-19
EAC	ONECUT2	5174	7.25e-22		ESCC	BCL6	-2930.5	3.9e-19
EAC	FCGRT	2909.5	7.94e-22		ESCC	TUB	-1110	4.68e-19
EAC	ARSE	2469.5	8.17e-22		ESCC	C21orf91	-2941	4.68e-19
EAC	PDZD3	1045	8.25e-22		ESCC	NGFR	-2596	5.25e-19
EAC	ACE	2827	8.77e-22		ESCC	DSC1	-1291	5.55e-19
EAC	TSPAN12	2493	9.56e-22		ESCC	ALOX12P2	-1709	6.4e-19
EAC	ARRB1	2294	9.9e-22		ESCC	RGS20	-1346	6.4e-19
EAC	NR1I2	2182.5	9.9e-22		ESCC	AHDC1	-2064	6.57e-19
EAC	PTPN18	2155.5	9.9e-22		ESCC	KRT14	-7678.5	6.97e-19
EAC	GOLM1	2605.5	1.04e-21		ESCC	CNTLN	-1460.5	8.05e-19
EAC	CYP3A5	4442.5	1.1e-21		ESCC	TPD52L1	-3540.5	8.35e-19
EAC	PRSS3	6534.5	1.13e-21		ESCC	DVL2	-1948.5	8.8e-19
EAC	LPIN2	3770	1.13e-21		ESCC	ARL4D	-3306.5	8.86e-19
EAC	ATP7B	2950.5	1.13e-21		ESCC	TRIM29	-2567	8.86e-19
EAC	HHLA2	4004.5	1.3e-21		ESCC	TCF7L1	-1856.5	8.86e-19
EAC	HOXB6	2478	1.3e-21		ESCC	EVL	-2504	8.97e-19
EAC	GPA33	3039.5	1.41e-21		ESCC	CSRP2	-3206.5	9.09e-19
EAC	MGAT4A	3480.5	1.47e-21		ESCC	ETNK2	-2090.5	1.02e-18
EAC	PGPEP1	2592	1.6e-21		ESCC	TUBB6	-2914.5	1.25e-18
EAC	RFK	2718	1.65e-21		ESCC	NR3C1	-2367	1.25e-18
EAC	SMPD3	4263	1.92e-21		ESCC	WDR47	-2282.5	1.25e-18
EAC	GMDS	4428.5	2.37e-21		ESCC	WNT7B	-5102	1.41e-18
EAC	DTX4	3682.5	2.44e-21		ESCC	FANCE	-1567	1.45e-18
EAC	TMEM62	2056	2.81e-21		ESCC	PC	-3328.5	1.52e-18
EAC	BCAS1	6205	2.84e-21		ESCC	TP73	-1868	1.52e-18
EAC	MYO5C	4191	3.22e-21		ESCC	DNAH17	-3457.5	1.76e-18
EAC	PIGR	8138	3.29e-21		ESCC	HES2	-4802	2.06e-18
EAC	ENC1	3687	3.54e-21		ESCC	HS3ST3A1	-1048.5	2.38e-18
EAC	ENPP4	3697	3.81e-21		ESCC	MLF1	-3910.5	2.45e-18
EAC	SLC4A4	3382	3.81e-21		ESCC	CDCA4	-2174	2.72e-18
EAC	F5	5233	3.84e-21		ESCC	TFAP2A	-3253.5	2.82e-18
EAC	FUCA1	2963.5	3.86e-21		ESCC	TRPV4	-2504	2.87e-18
EAC	CD2AP	1415.5	3.86e-21		ESCC	MAF	-3922.5	3.5e-18
EAC	SEL1L3	2638	4.29e-21		ESCC	LDB1	-1606	3.59e-18
EAC	TCF7L2	2105.5	4.49e-21		ESCC	KREMEN2	-1457	3.59e-18
EAC	P4HTM	1740.5	4.87e-21		ESCC	NELL2	-3498.5	3.7e-18
EAC	OSBPL7	2634	4.98e-21		ESCC	CNTN1	-2967	5.09e-18
EAC	GCNT1	3764	5.04e-21		ESCC	GPR161	-1474	5.43e-18
EAC	ALDH3B1	3290	5.04e-21		ESCC	TNC	-2120	6.57e-18
EAC	ASRGL1	1926	6.81e-21		ESCC	KRT15	-5936.5	7.05e-18
EAC	SLC17A9	3835.5	7.38e-21		ESCC	KCNJ15	-3256	8.25e-18
EAC	HOXB5	1301.5	7.44e-21		ESCC	MN1	-3149.5	9.39e-18
EAC	DMBT1	8519	8.29e-21		ESCC	KRT75	-2206.5	9.39e-18
EAC	CREB3L1	5298	8.35e-21		ESCC	CDH3	-2053.5	9.51e-18
EAC	COBL	4464.5	9.34e-21		ESCC	SLC39A6	-2055.5	1.14e-17
EAC	PKP2	3643.5	1.01e-20		ESCC	KIAA1467	-1500	1.25e-17
EAC	ARL14	3306	1.01e-20		ESCC	SCPEP1	-2503.5	1.41e-17
EAC	KCNJ3	1194.5	1.06e-20		ESCC	ADAM23	-2928.5	1.45e-17
EAC	CHMP2B	1818.5	1.09e-20		ESCC	PGLYRP4	-1570.5	1.45e-17
EAC	MMP15	3775	1.12e-20		ESCC	LY6D	-7735	1.45e-17
EAC	SLC43A1	2980.5	1.26e-20		ESCC	ATP10D	-2871	1.45e-17
EAC	STX3	2153	1.26e-20		ESCC	CLDND1	-1626	1.54e-17
EAC	ACAA2	3756.5	1.49e-20		ESCC	QKI	-2052.5	1.67e-17
EAC	SLC25A20	1696	1.56e-20		ESCC	SLC6A11	-1531	1.78e-17
EAC	CCDC68	2328	1.62e-20		ESCC	SLC7A5	-1258	1.78e-17
EAC	LYZ	2766	1.89e-20		ESCC	CRLF1	-1060.5	1.96e-17
EAC	KIF13B	3127.5	1.89e-20		ESCC	PCDHGC3	-2788	2.04e-17
EAC	CHKA	3037	1.89e-20		ESCC	TMEM132A	-2953.5	2.24e-17
EAC	SPINK4	1559.5	1.94e-20		ESCC	DUSP7	-3197.5	2.3e-17
EAC	LONRF3	1505.5	2.11e-20		ESCC	HAP1	-1700	2.34e-17
EAC	GDF15	4301	2.15e-20		ESCC	TIAM1	-3292.5	2.62e-17
EAC	DDC	3689.5	2.15e-20		ESCC	FHOD3	-1558	2.75e-17
EAC	ACHE	1802.5	2.15e-20		ESCC	MARK4	-1533.5	2.78e-17
EAC	ATP2A3	4563	2.44e-20		ESCC	HTR7	-1271.5	2.9e-17
EAC	ASPHD1	2133.5	2.47e-20		ESCC	GNA15	-4090.5	3.12e-17
EAC	RNF128	5197.5	2.93e-20		ESCC	ZNF750	-5291.5	3.32e-17
EAC	SEC23IP	1013.5	2.93e-20		ESCC	CDK5R1	-2037	3.66e-17
EAC	REPS2	2897.5	3.26e-20		ESCC	BLVRA	-2264.5	3.87e-17
EAC	FAM83E	2767.5	3.26e-20		ESCC	TSPAN9	-1822.5	3.87e-17
EAC	NEK3	1465	3.39e-20		ESCC	KRT16	-6269	4.24e-17
EAC	HNMT	2768.5	3.65e-20		ESCC	COL8A2	-2162	4.63e-17
EAC	KCNK5	4387.5	3.99e-20		ESCC	CBR3	-1768	4.89e-17
EAC	GSDMB	4884	4.09e-20		ESCC	SETD8	-1300.5	5.31e-17
EAC	GPD1	2017.5	4.43e-20		ESCC	FZD10	-4045	5.38e-17
EAC	STAMBPL1	1644.5	4.64e-20		ESCC	EPN2	-1799	6.05e-17
EAC	TNNC1	1080.5	4.82e-20		ESCC	ZBED2	-1123.5	6.05e-17
EAC	DOK4	2906.5	5.38e-20		ESCC	ABCC5	-2567.5	6.28e-17
EAC	RNF103	1844	5.55e-20		ESCC	DUSP9	-1250.5	6.28e-17
EAC	CXCL3	2975.5	5.85e-20		ESCC	ARL2BP	-1527	6.64e-17
EAC	SLC17A5	2252	5.85e-20		ESCC	FGFBP1	-5858	6.73e-17
EAC	HSD17B2	3765	6.53e-20		ESCC	ALDH3B2	-5162.5	7.1e-17
EAC	PCDH1	3699.5	6.59e-20		ESCC	TMEM45A	-3948.5	7.6e-17
EAC	ME3	1148	6.59e-20		ESCC	MAPK12	-1593	7.66e-17
EAC	TMEM144	1637	6.79e-20		ESCC	JAG2	-3147	7.86e-17
EAC	ARHGAP26	3422.5	7.93e-20		ESCC	EN2	-1083.5	8.1e-17
EAC	ACSM3	1942.5	8.26e-20		ESCC	EXOC6B	-1725	8.1e-17
EAC	IQGAP2	5049.5	8.74e-20		ESCC	DGKA	-3065.5	8.19e-17
EAC	SMAD6	1198	9.87e-20		ESCC	B4GALNT1	-2157.5	8.31e-17
EAC	DENND5B	2106.5	1.28e-19		ESCC	GINS3	-1382	8.4e-17
EAC	CNNM3	2039	1.28e-19		ESCC	PDLIM4	-3076.5	8.52e-17
EAC	SLC3A1	1035.5	1.3e-19		ESCC	SLC4A3	-1565	1.04e-16
EAC	MTMR11	3161	1.31e-19		ESCC	SLC2A9	-1096	1.05e-16
EAC	SUCLG2	1917.5	1.31e-19		ESCC	MTSS1L	-2092.5	1.11e-16
EAC	ADCY6	3205.5	1.55e-19		ESCC	SPSB1	-2190.5	1.18e-16
EAC	RND1	1806	1.55e-19		ESCC	TMEM189	-1208	1.25e-16
EAC	PLA2G16	4982.5	1.79e-19		ESCC	NPR3	-1229.5	1.35e-16
EAC	CAMK2N1	4234.5	2.04e-19		ESCC	BCL2L13	-1469	1.38e-16
EAC	SPDEF	2596.5	2.04e-19		ESCC	AP3B2	-1109.5	1.38e-16
EAC	SLC7A7	2788.5	2.29e-19		ESCC	CA12	-3701	1.46e-16
EAC	GIPC2	2878	2.83e-19		ESCC	SNCAIP	-1237	1.48e-16
EAC	MNX1	1015	3.09e-19		ESCC	FST	-3244.5	1.52e-16
EAC	CTBP2	1151.5	3.45e-19		ESCC	CNGB1	-1388.5	1.54e-16
EAC	MAGI1	2652	3.88e-19		ESCC	TMEM40	-3133	1.79e-16
EAC	FAR2	1944	3.95e-19		ESCC	ALOX12	-1244.5	1.98e-16
EAC	GRAMD1B	1733.5	4.79e-19		ESCC	SERPINB13	-6666	2.52e-16
EAC	CLDN18	8261	5.25e-19		ESCC	CLEC2B	-2625.5	2.6e-16
EAC	KALRN	3080.5	5.55e-19		ESCC	KRT6A	-5838.5	2.62e-16
EAC	BAIAP2L2	3548.5	6.16e-19		ESCC	CSTA	-6981.5	2.65e-16
EAC	SPRY1	2014	6.4e-19		ESCC	TGFB1	-2885.5	2.65e-16
EAC	PGC	4241	6.56e-19		ESCC	MYH10	-3638.5	2.79e-16
EAC	S100P	6610.5	7.15e-19		ESCC	GAS1	-1705.5	3.03e-16
EAC	SLC35A1	1555.5	7.48e-19		ESCC	ZNF512B	-2895	3.19e-16
EAC	BACE2	2620.5	8.05e-19		ESCC	GAMT	-1373	3.19e-16
EAC	ABCC3	3835.5	8.71e-19		ESCC	GLTP	-3048.5	3.36e-16
EAC	TMEM51	2233	1.05e-18		ESCC	PLXNA1	-1147.5	3.59e-16
EAC	DUSP4	3425.5	1.19e-18		ESCC	GAL3ST4	-1238.5	3.79e-16
EAC	DOK1	1138	1.33e-18		ESCC	TPST2	-1354.5	3.88e-16
EAC	VSIG10	2327.5	1.47e-18		ESCC	CPA4	-2029	3.94e-16
EAC	FN3K	1648.5	1.47e-18		ESCC	ZDHHC18	-1494.5	3.99e-16
EAC	PLCH1	2124	1.57e-18		ESCC	ADRB2	-1176.5	4.04e-16
EAC	SLC12A2	3238	1.84e-18		ESCC	KLHL21	-1597	4.33e-16
EAC	GLB1	1823	1.87e-18		ESCC	SERTAD2	-2194	4.98e-16
EAC	VASP	1203	1.98e-18		ESCC	SH3BP1	-2429.5	5.57e-16
EAC	CLIC5	2279.5	2.04e-18		ESCC	SIAH2	-1831.5	6.55e-16
EAC	ATP11A	2287	2.06e-18		ESCC	DLX6	-1452.5	6.72e-16
EAC	SERPINB6	2086	2.15e-18		ESCC	SETBP1	-2232	7.31e-16
EAC	DNAJC1	1610.5	2.72e-18		ESCC	RARG	-2561.5	7.6e-16
EAC	CLDN4	1379	2.75e-18		ESCC	MDFIC	-2508	7.92e-16
EAC	TMEM53	1090	2.75e-18		ESCC	THBD	-3785.5	8.34e-16
EAC	SELENBP1	4415.5	3.26e-18		ESCC	GRIP1	-1231	8.34e-16
EAC	CASP10	3275.5	3.36e-18		ESCC	CHST3	-3086	8.56e-16
EAC	VNN1	4074.5	4.28e-18		ESCC	CBS	-2182	9.02e-16
EAC	SULT1B1	1366	5.15e-18		ESCC	KCNG1	-1131	9.49e-16
EAC	ELF3	1545	5.21e-18		ESCC	PTPN14	-1301.5	1.06e-15
EAC	B3GALT5	1384	5.43e-18		ESCC	FLG	-1464.5	1.07e-15
EAC	KDELR3	2548.5	5.59e-18		ESCC	DNAJB5	-1816.5	1.17e-15
EAC	C1GALT1	2472	6.02e-18		ESCC	LARP6	-1178	1.22e-15
EAC	AMN	1827.5	6.75e-18		ESCC	BCL11A	-2470	1.26e-15
EAC	MECOM	3897	7.15e-18		ESCC	CROCC	-1568.5	1.26e-15
EAC	PIK3C2B	2382.5	7.23e-18		ESCC	NOD2	-1933	1.31e-15
EAC	TSPAN1	5835.5	7.79e-18		ESCC	APOBEC3C	-1493	1.4e-15
EAC	GALNT12	2650.5	8.33e-18		ESCC	FABP5	-5148.5	1.44e-15
EAC	TNFSF13	2409	8.41e-18		ESCC	ULK1	-1634.5	1.44e-15
EAC	SFMBT1	1491.5	8.41e-18		ESCC	MMP17	-1016.5	1.44e-15
EAC	LCN2	3582	9.32e-18		ESCC	SPHK1	-2988	1.59e-15
EAC	TNFRSF11B	1587	9.39e-18		ESCC	DGCR6	-1458.5	1.6e-15
EAC	ETNK1	1637	9.91e-18		ESCC	LYPD3	-6496.5	1.64e-15
EAC	TMC7	2110.5	1.02e-17		ESCC	ARL4C	-2987	1.84e-15
EAC	CACNA1D	1687.5	1.14e-17		ESCC	ADD2	-1022.5	1.84e-15
EAC	SLC46A3	2273	1.25e-17		ESCC	NAB2	-1704.5	1.95e-15
EAC	OLFM4	8234.5	1.26e-17		ESCC	SIX5	-1192.5	2.04e-15
EAC	CA8	2200	1.26e-17		ESCC	C9orf91	-1208.5	2.04e-15
EAC	TNFRSF11A	1717	1.4e-17		ESCC	SMAD1	-1364	2.14e-15
EAC	GCA	1735.5	1.41e-17		ESCC	A4GALT	-3000	2.16e-15
EAC	SLC1A1	2258.5	1.43e-17		ESCC	FJX1	-1208.5	2.16e-15
EAC	KIF3B	1076	1.45e-17		ESCC	BAG3	-1710	2.35e-15
EAC	INSR	2166.5	1.54e-17		ESCC	AHNAK2	-1995	2.61e-15
EAC	MYO6	1180.5	1.62e-17		ESCC	KRT6B	-5239.5	2.82e-15
EAC	NAT1	1032.5	1.83e-17		ESCC	ADAMTS20	-1077	2.95e-15
EAC	MSLN	4994	2.12e-17		ESCC	MMP13	-1540.5	3.07e-15
EAC	LGALS2	1294.5	2.46e-17		ESCC	SLC25A12	-1159.5	3.24e-15
EAC	AZGP1	3468	2.54e-17		ESCC	COL17A1	-3364.5	3.36e-15
EAC	RAB11FIP1	2158.5	2.58e-17		ESCC	NIN	-1987	3.4e-15
EAC	WWC1	2558.5	2.71e-17		ESCC	SUSD4	-3563	3.53e-15
EAC	MST1R	2963	2.86e-17		ESCC	BCHE	-1157	3.57e-15
EAC	SOX9	1898.5	3.2e-17		ESCC	GPR98	-1152.5	3.72e-15
EAC	PAFAH2	1439	3.29e-17		ESCC	MAST4	-3146.5	3.76e-15
EAC	DBNDD2	2387.5	3.52e-17		ESCC	CAV2	-2661	3.96e-15
EAC	SLC39A14	1593.5	3.9e-17		ESCC	WIZ	-1185.5	4.01e-15
EAC	RGL3	1553.5	4.24e-17		ESCC	GJA3	-1420	4.22e-15
EAC	SYT13	3548.5	4.3e-17		ESCC	KRT6C	-8051	4.34e-15
EAC	RALGPS1	2486	4.74e-17		ESCC	MKRN3	-1530	4.5e-15
EAC	STK39	2147	5.6e-17		ESCC	YEATS2	-1458.5	5.63e-15
EAC	ADH6	1036	5.6e-17		ESCC	N4BP1	-1419	5.77e-15
EAC	APAF1	1765.5	5.67e-17		ESCC	PHTF2	-1696.5	6.05e-15
EAC	DPP4	4004	6.01e-17		ESCC	ADORA2B	-1642.5	6.46e-15
EAC	GALC	3017	6.13e-17		ESCC	PLEKHM2	-1079	6.9e-15
EAC	HDHD3	2453	6.13e-17		ESCC	P2RY1	-2089	8.8e-15
EAC	AKAP1	1544.5	6.91e-17		ESCC	WNT7A	-1345.5	8.9e-15
EAC	TTC39A	2853.5	7.19e-17		ESCC	BCL11B	-2542.5	9.6e-15
EAC	PARP4	1286	7.66e-17		ESCC	MBD2	-1439.5	9.72e-15
EAC	TRAK1	1614	7.95e-17		ESCC	IPPK	-2440	1.06e-14
EAC	ZNF239	1263	7.95e-17		ESCC	SLCO1A2	-1564.5	1.24e-14
EAC	TP53I11	2333	8.1e-17		ESCC	TSKU	-2108	1.3e-14
EAC	GORASP1	1468.5	8.1e-17		ESCC	DDB2	-1582	1.57e-14
EAC	TMF1	1447	8.1e-17		ESCC	NCK1	-1823	1.63e-14
EAC	TMEM8A	1493	8.74e-17		ESCC	HOXA7	-2086.5	1.66e-14
EAC	C1orf115	1922.5	8.98e-17		ESCC	GAS2L1	-1950	1.74e-14
EAC	PBLD	1228	9.24e-17		ESCC	TLE4	-2295	1.91e-14
EAC	PLCE1	2721.5	9.93e-17		ESCC	STK17A	-1800.5	1.93e-14
EAC	KCTD14	2439.5	1e-16		ESCC	KIF3C	-1863	2.3e-14
EAC	PRSS8	1984	1.03e-16		ESCC	SLC39A2	-1279	2.3e-14
EAC	RASGRP3	1109	1.04e-16		ESCC	CYP24A1	-2205	2.32e-14
EAC	TSPAN13	2039	1.16e-16		ESCC	PLXNB3	-2844.5	2.61e-14
EAC	MUC5B	7958.5	1.35e-16		ESCC	TRPS1	-3041	2.71e-14
EAC	GALE	2848.5	1.46e-16		ESCC	PCYT1A	-1742.5	2.78e-14
EAC	EPS8	3191.5	1.58e-16		ESCC	SLC2A4RG	-1417	3.2e-14
EAC	KIF21B	1841	1.72e-16		ESCC	MAPK10	-1007.5	3.49e-14
EAC	ATP8A1	3225.5	1.79e-16		ESCC	ITPKB	-1842	3.83e-14
EAC	RPS27L	1786.5	1.99e-16		ESCC	SRPK2	-1280	4.57e-14
EAC	BCL2L1	1544.5	1.99e-16		ESCC	NETO2	-2513.5	4.63e-14
EAC	CEACAM5	4522	2.26e-16		ESCC	RGS12	-1843.5	4.92e-14
EAC	HOXB9	1901.5	2.28e-16		ESCC	FLRT2	-2481.5	5.3e-14
EAC	ZDHHC6	1131.5	2.28e-16		ESCC	ZNF365	-1052.5	5.42e-14
EAC	COTL1	1703	2.55e-16		ESCC	MAP3K6	-2090	5.71e-14
EAC	FAM174B	1691	2.62e-16		ESCC	KLF7	-1103.5	6.25e-14
EAC	PTPRB	2486	2.68e-16		ESCC	BASP1	-3099	6.73e-14
EAC	CD55	2248.5	2.79e-16		ESCC	EGFR	-2574.5	6.8e-14
EAC	CTSS	2495	2.87e-16		ESCC	ULK2	-1514	6.97e-14
EAC	PRKCA	2718.5	3.03e-16		ESCC	HSPA4L	-2513.5	7.33e-14
EAC	MARCKSL1	1548.5	3.27e-16		ESCC	TYMP	-2091.5	7.49e-14
EAC	CDR2	1679	3.46e-16		ESCC	GMPS	-1110	7.56e-14
EAC	CDR2L	2576.5	3.59e-16		ESCC	MXRA7	-2185	7.65e-14
EAC	ANKRD10	1161	3.79e-16		ESCC	CBR1	-1973.5	7.74e-14
EAC	PDZD8	2414	4.46e-16		ESCC	IGF1R	-1860.5	8.33e-14
EAC	XK	2821.5	4.78e-16		ESCC	PACSIN3	-2235	8.44e-14
EAC	KCNN4	3301.5	5.03e-16		ESCC	RPS6KC1	-1415.5	8.54e-14
EAC	SLC19A3	1030	5.03e-16		ESCC	IVL	-4679.5	8.84e-14
EAC	PLAC8	4908.5	5.1e-16		ESCC	HSD17B1	-1374	9.06e-14
EAC	LFNG	2826.5	5.57e-16		ESCC	UBXN7	-1503	9.25e-14
EAC	PTPRR	1102	5.57e-16		ESCC	CRYAB	-3047	1.01e-13
EAC	LGALS9	2990.5	5.57e-16		ESCC	DNAJB4	-1932.5	1.02e-13
EAC	TNS3	2111	6.39e-16		ESCC	CBX1	-1319	1.09e-13
EAC	FUT8	2549	6.72e-16		ESCC	SPRR1B	-7707.5	1.1e-13
EAC	PDE8A	1476	7.6e-16		ESCC	RBMS1	-1622.5	1.14e-13
EAC	PRDM16	2021	9.02e-16		ESCC	OGFRL1	-1322	1.2e-13
EAC	RORC	1786.5	9.02e-16		ESCC	TGM5	-1409	1.3e-13
EAC	ALG5	1690	9.14e-16		ESCC	SGK1	-1570	1.34e-13
EAC	FUT2	3406.5	9.25e-16		ESCC	HSPA2	-3111	1.37e-13
EAC	KRT7	6852.5	1.07e-15		ESCC	KAL1	-1733.5	1.4e-13
EAC	ABHD11	2402	1.11e-15		ESCC	SERPINE2	-3508	1.58e-13
EAC	DNMBP	1744.5	1.26e-15		ESCC	WNT2B	-1105	1.62e-13
EAC	ACP6	1493	1.26e-15		ESCC	FZD1	-1770	1.64e-13
EAC	GAK	1139.5	1.26e-15		ESCC	ZNF532	-1779.5	1.65e-13
EAC	CRYL1	1770.5	1.31e-15		ESCC	PIK3CA	-1542	1.65e-13
EAC	DAPK1	3914	1.33e-15		ESCC	RXRA	-1189.5	1.69e-13
EAC	AATK	1439.5	1.33e-15		ESCC	NTRK2	-6332.5	1.75e-13
EAC	PCSK7	1599.5	1.43e-15		ESCC	MT1X	-3191.5	1.75e-13
EAC	BIRC3	4289.5	1.44e-15		ESCC	MAP7D3	-1252	1.77e-13
EAC	ANXA9	1170.5	1.63e-15		ESCC	DSTYK	-1063	1.77e-13
EAC	PPM1H	3430	1.68e-15		ESCC	BPGM	-1636.5	1.84e-13
EAC	GPRC5C	2782.5	1.75e-15		ESCC	SOX2	-5250.5	1.86e-13
EAC	ABCD3	1465	1.78e-15		ESCC	KRI1	-1161	1.9e-13
EAC	SEMA3B	3195	1.83e-15		ESCC	DTX3	-1802.5	2.22e-13
EAC	GPR39	1524	2.01e-15		ESCC	TBC1D2	-2879.5	2.39e-13
EAC	FAM105A	2077.5	2.04e-15		ESCC	FAM120C	-1007	2.42e-13
EAC	PNPLA2	1902.5	2.21e-15		ESCC	WDR41	-1086	2.51e-13
EAC	CTSH	2313	2.31e-15		ESCC	SNN	-1614.5	2.63e-13
EAC	PDK4	4318.5	2.33e-15		ESCC	MAP7D1	-1281	2.63e-13
EAC	ALAS1	1617	2.33e-15		ESCC	C16orf70	-1009.5	2.77e-13
EAC	RGS3	1471	2.33e-15		ESCC	ZNF639	-1440	3.01e-13
EAC	CHPT1	2643	2.39e-15		ESCC	MTMR1	-1398.5	3.05e-13
EAC	ATP10B	5687.5	2.58e-15		ESCC	SYNGR1	-1985	3.16e-13
EAC	DNAJC15	2091	2.61e-15		ESCC	WWC3	-1897	3.35e-13
EAC	LTK	1183.5	3.27e-15		ESCC	ADK	-1520	3.51e-13
EAC	PNMA2	1102.5	3.71e-15		ESCC	LAMA1	-1284.5	4.42e-13
EAC	SYNJ2	1693.5	3.96e-15		ESCC	SPRR1A	-7281.5	4.58e-13
EAC	CXCL2	2600.5	4.11e-15		ESCC	DCUN1D1	-1443	4.58e-13
EAC	TCTA	1452.5	4.11e-15		ESCC	POPDC3	-1387	5.11e-13
EAC	NR3C2	1628.5	4.22e-15		ESCC	NPL	-1650	5.31e-13
EAC	OSBPL10	1989	4.56e-15		ESCC	TPST1	-1552	5.57e-13
EAC	IQCE	2267	5.63e-15		ESCC	AUTS2	-2615.5	6.13e-13
EAC	PDE4C	1036	5.9e-15		ESCC	SH3GL1	-1001.5	6.5e-13
EAC	FAM134B	3037	6.38e-15		ESCC	MREG	-1825	6.57e-13
EAC	RHOF	2962	6.38e-15		ESCC	EHD3	-1878	7.16e-13
EAC	STS	2199.5	6.9e-15		ESCC	SHROOM2	-2452.5	7.25e-13
EAC	MEP1A	1611.5	6.97e-15		ESCC	PDPN	-3941.5	8.19e-13
EAC	IL2RG	3619	7.05e-15		ESCC	SEMA3D	-1393.5	9.38e-13
EAC	SLCO4A1	3413.5	7.05e-15		ESCC	OBSL1	-2809	9.9e-13
EAC	LY75	3505	8.25e-15		ESCC	MEGF9	-1837	9.9e-13
EAC	FNBP1L	1721	8.25e-15		ESCC	FGFR3	-3077	1.1e-12
EAC	LGR4	2784.5	8.47e-15		ESCC	TMPRSS11D	-4043.5	1.15e-12
EAC	CYBA	2446.5	8.7e-15		ESCC	PIAS3	-1525	1.2e-12
EAC	SLC27A2	2246	9.14e-15		ESCC	GRHL2	-1212	1.34e-12
EAC	GRK5	1809	9.36e-15		ESCC	CBX2	-2436	1.35e-12
EAC	EPB41L2	2033	1.02e-14		ESCC	KLF8	-2067.5	1.45e-12
EAC	RNASET2	2772	1.06e-14		ESCC	EHD2	-1791.5	1.45e-12
EAC	CLCN4	1979	1.06e-14		ESCC	TNNT1	-2001	1.47e-12
EAC	LACTB2	1790	1.09e-14		ESCC	METTL8	-1512.5	1.56e-12
EAC	MGRN1	1024	1.12e-14		ESCC	PMAIP1	-2205	1.62e-12
EAC	FAM171A1	3076	1.13e-14		ESCC	PYGL	-3566	1.64e-12
EAC	UBE4A	1151.5	1.49e-14		ESCC	CHST11	-1600	1.65e-12
EAC	TST	2425.5	1.68e-14		ESCC	H1FX	-1323.5	1.67e-12
EAC	HTR1D	1223.5	1.74e-14		ESCC	S100A8	-5836	1.8e-12
EAC	LIF	2436.5	1.76e-14		ESCC	MSH6	-1452	1.84e-12
EAC	CEACAM6	3108	1.8e-14		ESCC	CAMSAP1	-1148.5	1.84e-12
EAC	TNFRSF1B	2849.5	1.87e-14		ESCC	LRAT	-1231.5	1.88e-12
EAC	NR2F2	2312.5	1.91e-14		ESCC	CAV1	-2752.5	1.95e-12
EAC	TRPA1	1717	1.91e-14		ESCC	SIAH1	-1099.5	1.97e-12
EAC	SLC35A2	1305.5	1.93e-14		ESCC	RAP2B	-1773.5	2.23e-12
EAC	ICAM2	1060.5	2.1e-14		ESCC	STON1	-1761	2.32e-12
EAC	DLG3	1722	2.3e-14		ESCC	CTNNBIP1	-1942.5	2.41e-12
EAC	SCCPDH	2290	2.68e-14		ESCC	SRD5A1	-2081.5	2.76e-12
EAC	SPATA2	1428	2.78e-14		ESCC	HEY1	-1888.5	2.81e-12
EAC	ZC4H2	1180	2.81e-14		ESCC	WASF1	-1366.5	2.84e-12
EAC	GATM	4320.5	2.93e-14		ESCC	CEP68	-1390	2.87e-12
EAC	LYN	2109	3.2e-14		ESCC	CLEC7A	-1145	3.04e-12
EAC	MGST3	1914	3.23e-14		ESCC	NRG1	-1488	3.11e-12
EAC	ASS1	2314.5	3.68e-14		ESCC	PPP1R13L	-2020	3.64e-12
EAC	ARSD	1772.5	3.87e-14		ESCC	AKR1C2	-5936.5	4.54e-12
EAC	PVRL3	1512.5	4.19e-14		ESCC	PALMD	-2115	4.6e-12
EAC	TPCN1	2142	4.68e-14		ESCC	BAIAP2	-2358.5	4.81e-12
EAC	AP1M2	1482.5	4.74e-14		ESCC	DEGS1	-1495.5	4.81e-12
EAC	BIN1	2534	4.8e-14		ESCC	FTO	-1182.5	5.1e-12
EAC	ALDH18A1	1116	5.24e-14		ESCC	RRAS2	-1204.5	5.15e-12
EAC	TFPI	3210.5	5.36e-14		ESCC	DSC2	-1140	5.58e-12
EAC	ZNF195	1174	5.85e-14		ESCC	ADM	-2909.5	5.71e-12
EAC	LRRC16A	1678	6.31e-14		ESCC	ABCF3	-1081	5.71e-12
EAC	PHYH	1627	6.64e-14		ESCC	PRRG4	-2255	5.77e-12
EAC	GAB2	1669.5	6.8e-14		ESCC	SNX29	-1276.5	5.77e-12
EAC	SLC35C1	1783.5	6.97e-14		ESCC	CLDN8	-1021	6.1e-12
EAC	TOB1	1942.5	7.05e-14		ESCC	NLRP1	-2390.5	6.47e-12
EAC	VPS37B	1565.5	7.41e-14		ESCC	PFN2	-2315	6.47e-12
EAC	RASSF1	1278.5	7.5e-14		ESCC	BCL7A	-1483	6.47e-12
EAC	SPRY2	2305.5	8.24e-14		ESCC	MRC2	-2220.5	6.85e-12
EAC	TGFBR2	1727	8.84e-14		ESCC	CLDN1	-1444	7.61e-12
EAC	PFKFB2	2423	9.16e-14		ESCC	DRAP1	-1668.5	7.69e-12
EAC	RBP4	1299.5	9.16e-14		ESCC	MID2	-1214	8.46e-12
EAC	ETHE1	2414.5	9.35e-14		ESCC	NEK1	-1052	8.62e-12
EAC	BTBD3	1543	9.35e-14		ESCC	GSTA4	-2570.5	8.78e-12
EAC	PLBD1	2707.5	9.98e-14		ESCC	COPS3	-1092.5	1.04e-11
EAC	BMP4	2001	1.01e-13		ESCC	ZFHX4	-1084	1.19e-11
EAC	FZD4	1740	1.11e-13		ESCC	PRKCH	-1361	1.23e-11
EAC	FNDC3A	1140	1.15e-13		ESCC	STC2	-2311	1.35e-11
EAC	NANS	1708.5	1.24e-13		ESCC	SMC6	-1223.5	1.36e-11
EAC	SMAGP	2265.5	1.32e-13		ESCC	SCARA3	-2490.5	1.55e-11
EAC	FUT9	1163.5	1.35e-13		ESCC	SLC25A28	-1112.5	1.55e-11
EAC	DAGLA	1213	1.39e-13		ESCC	ELL2	-2116	1.72e-11
EAC	FUT3	4898.5	1.64e-13		ESCC	PLEKHH3	-1325.5	1.73e-11
EAC	BTN2A1	1165	1.64e-13		ESCC	ADAM12	-2884	1.86e-11
EAC	CEACAM1	4067.5	1.65e-13		ESCC	MCM5	-1391	1.92e-11
EAC	SYS1	1105.5	1.73e-13		ESCC	VLDLR	-2216.5	1.94e-11
EAC	PDZK1IP1	3895.5	1.92e-13		ESCC	SLC1A4	-2436.5	1.96e-11
EAC	ENTPD6	1174	1.92e-13		ESCC	PIK3CD	-1648.5	2.03e-11
EAC	SH2D4A	1728.5	1.94e-13		ESCC	SRPX2	-1485.5	2.12e-11
EAC	RETSAT	1414.5	1.96e-13		ESCC	MALT1	-1557	2.44e-11
EAC	DPAGT1	1605	2.12e-13		ESCC	SIX1	-1320.5	2.49e-11
EAC	THRA	1803.5	2.17e-13		ESCC	RDX	-2252	2.51e-11
EAC	ANXA3	2869	2.34e-13		ESCC	GYS1	-1074	2.54e-11
EAC	ENPP1	1543.5	2.39e-13		ESCC	KLC2	-1295.5	2.57e-11
EAC	ATP8B1	1201	2.51e-13		ESCC	PITPNM3	-2077.5	2.63e-11
EAC	TMEM97	2036.5	2.63e-13		ESCC	SIX2	-1093	2.65e-11
EAC	CTPS2	1375.5	2.74e-13		ESCC	C5orf42	-1429.5	2.71e-11
EAC	POF1B	3323.5	2.87e-13		ESCC	LLGL1	-1277	2.93e-11
EAC	SLC4A2	1266.5	3.05e-13		ESCC	KDM4B	-1028.5	3.04e-11
EAC	PLLP	2433.5	3.12e-13		ESCC	IQCG	-1071	3.11e-11
EAC	GALNT7	1637	3.12e-13		ESCC	THSD1	-1172	3.17e-11
EAC	HPGD	2982	3.39e-13		ESCC	ZNF185	-2511.5	3.24e-11
EAC	DENND2D	1555.5	3.39e-13		ESCC	HOMER1	-1072	3.59e-11
EAC	CCPG1	1616	3.51e-13		ESCC	CXCL14	-3056.5	3.68e-11
EAC	ZNF587	1592	3.74e-13		ESCC	BTBD2	-1143	3.85e-11
EAC	ANKMY2	1361	3.87e-13		ESCC	TANC2	-1740.5	4.03e-11
EAC	PODXL	2406.5	3.92e-13		ESCC	GFPT2	-1832.5	4.57e-11
EAC	PAPSS2	2203.5	3.96e-13		ESCC	TSC22D2	-1495.5	4.67e-11
EAC	LMO7	1362	4.02e-13		ESCC	IGFBP6	-1798	4.67e-11
EAC	MYB	2785	4.17e-13		ESCC	OSBPL11	-1088.5	4.98e-11
EAC	NOS2	1490	4.38e-13		ESCC	UBXN6	-1035	4.98e-11
EAC	C1orf106	1043	4.42e-13		ESCC	LEPREL1	-3168	5.21e-11
EAC	TAOK3	1421.5	4.58e-13		ESCC	PITX1	-2732.5	5.57e-11
EAC	AGPAT2	2089.5	4.99e-13		ESCC	LRP3	-1708.5	6.57e-11
EAC	STX7	1226.5	5.51e-13		ESCC	NUPR1	-2636.5	6.64e-11
EAC	RPS6KA3	1006.5	5.7e-13		ESCC	LIMK1	-1194.5	6.71e-11
EAC	EDEM3	1052	6.35e-13		ESCC	CHST2	-2087.5	6.79e-11
EAC	MIA	1628	6.57e-13		ESCC	SCD5	-1532.5	6.87e-11
EAC	GMPPA	1134	6.99e-13		ESCC	FZD7	-2666	7.25e-11
EAC	SLC35A3	1420.5	8.94e-13		ESCC	EGR2	-1205.5	7.25e-11
EAC	RPIA	1281	9.47e-13		ESCC	ACTL6A	-1034	7.44e-11
EAC	NFE2L3	2191	9.9e-13		ESCC	CDK14	-1823.5	7.64e-11
EAC	TNIK	2667	1.07e-12		ESCC	TMEM134	-1243.5	8.56e-11
EAC	SEPHS2	1223	1.07e-12		ESCC	ZFYVE9	-1049.5	8.62e-11
EAC	DOCK5	2006	1.08e-12		ESCC	SPTBN2	-2500	8.76e-11
EAC	PRKAB1	1409	1.08e-12		ESCC	CYLD	-1243.5	9.04e-11
EAC	TBXAS1	1057.5	1.1e-12		ESCC	FECH	-1146.5	9.11e-11
EAC	GUSB	1417	1.15e-12		ESCC	G6PD	-1654	9.24e-11
EAC	GOLPH3L	1400	1.16e-12		ESCC	NFASC	-1797	9.87e-11
EAC	ITPKA	1301	1.5e-12		ESCC	S100A9	-3441.5	1.01e-10
EAC	SEZ6L2	2934	1.82e-12		ESCC	GPR68	-1490.5	1.02e-10
EAC	ZNF444	1072.5	1.82e-12		ESCC	KATNB1	-1012	1.04e-10
EAC	PCBD1	1661	1.84e-12		ESCC	CLUAP1	-1014	1.12e-10
EAC	ADAM28	2174.5	2.04e-12		ESCC	C9orf3	-1886.5	1.2e-10
EAC	GPD1L	1684.5	2.25e-12		ESCC	RSRC1	-1011	1.21e-10
EAC	EPB41	1395.5	2.27e-12		ESCC	NCF2	-1075	1.3e-10
EAC	FUT6	3583.5	2.76e-12		ESCC	AKR1C1	-4759.5	1.31e-10
EAC	CELSR3	2934	2.78e-12		ESCC	GJB3	-2631	1.39e-10
EAC	UGT8	2441.5	2.9e-12		ESCC	PRPSAP2	-1129	1.42e-10
EAC	CYP4F12	1157.5	2.98e-12		ESCC	SLURP1	-1112.5	1.42e-10
EAC	APEH	1113	3.08e-12		ESCC	MAP2K4	-1116	1.43e-10
EAC	EPB41L4B	2135.5	3.3e-12		ESCC	EPHX1	-1820.5	1.5e-10
EAC	MICAL1	1254	3.55e-12		ESCC	FAM127A	-1418	1.52e-10
EAC	CYP2J2	1246.5	3.72e-12		ESCC	RFC4	-1590	1.55e-10
EAC	ZNF518A	1531	3.81e-12		ESCC	SLC6A9	-1534.5	1.55e-10
EAC	SPRY4	2033.5	4.14e-12		ESCC	CPE	-2652.5	1.58e-10
EAC	GALNT3	1308	4.5e-12		ESCC	CDK2AP1	-1052	1.65e-10
EAC	CADPS2	2306.5	4.54e-12		ESCC	NDEL1	-1218	1.7e-10
EAC	SLC9A8	1418	4.76e-12		ESCC	RIT1	-1475.5	1.75e-10
EAC	SPCS1	1162	4.99e-12		ESCC	STARD5	-1125	1.81e-10
EAC	ACY1	2231.5	5.4e-12		ESCC	TEF	-1538	1.88e-10
EAC	GMIP	1137	5.52e-12		ESCC	PHF21A	-1292.5	1.88e-10
EAC	SORBS2	2561	5.9e-12		ESCC	KCNS3	-2624.5	1.97e-10
EAC	FKBP11	1563.5	6.61e-12		ESCC	PAX9	-2527	1.99e-10
EAC	ACOX1	1219.5	7.1e-12		ESCC	CLIP1	-1023.5	2.09e-10
EAC	CLCN5	1426.5	7.43e-12		ESCC	RFC2	-1487.5	2.16e-10
EAC	HOXB13	1509	8.16e-12		ESCC	CADM4	-1479	2.21e-10
EAC	BSPRY	1597.5	8.39e-12		ESCC	NDUFA4L2	-4488.5	2.3e-10
EAC	FAM46C	2440.5	8.85e-12		ESCC	DERA	-1141.5	2.38e-10
EAC	SIDT1	1104	9.16e-12		ESCC	NCAPH2	-1310.5	3.28e-10
EAC	FAAH	1252	9.55e-12		ESCC	IPO13	-1105.5	3.28e-10
EAC	ID2	2151	1.02e-11		ESCC	TGFB3	-1875	3.39e-10
EAC	AHCYL2	2442.5	1.05e-11		ESCC	ALDH4A1	-1607	3.39e-10
